# Supplementary material for: Transcriptome analysis of the genes regulating phytohormone and cellular patterning in Lagerstroemia plant architecture
Source: Sci Rep. 2018 Oct 11;8:15162. doi: 10.1038/s41598-018-33506-8 (PMC6181930; doi:10.1038/s41598-018-33506-8)
Supplement: Supplementary file 2 — Supplementary Table S10 [file 41598_2018_33506_MOESM2_ESM.xlsx]

## Sheet: Sheet1
Supplementary Table S10
D vs. S. DEG_up							D vs. S. DEG_down
Gene_ID	D_readcount	S_readcount	log2FoldChange	pval	padj	gene name	Gene_ID	D_readcount	S_readcount	log2FoldChange	pval	padj	gene name
c48940_g1	723.152	10.5816	6.0947	5.3043e-25	2.2503e-20	--	c49289_g1	0	301.006	#NAME?	8.7753e-27	7.4457e-22	--
c49011_g1	178.067	0	Inf	1.0404e-24	2.9425e-20	--	c50942_g2	1.3826	211.744	-7.2588	2.7956e-20	2.6713e-16	--
c41566_g1	365.213	5.54946	6.0402	2.2091e-22	4.6861e-18	--	c33475_g1	18.7426	629.311	-5.0694	3.9838e-20	3.3802e-16	--
c34247_g1	130.261	0	Inf	1.1975e-21	2.0322e-17	--	c44572_g1	1230.68	33386.6	-4.7617	5.7202e-20	4.0446e-16	--
c51467_g6	296.46	4.79994	5.9487	5.2608e-21	7.4395e-17	--	c41459_g2	16.5874	599.518	-5.1756	8.5243e-20	5.5637e-16	--
c51138_g1	113.15	0	Inf	2.8335e-20	2.6713e-16	--	c48683_g2	2.80511	324.315	-6.8532	1.2341e-19	6.9808e-16	--
c51912_g1	1101.24	34.0502	5.0153	2.7358e-20	2.6713e-16	--	c36878_g1	2.41206	310.032	-7.006	5.4862e-18	2.7382e-14	--
c38451_g1	167.802	1.35809	6.949	5.2435e-20	4.0446e-16	--	c32761_g1	1.6703	126.101	-6.2383	3.067e-17	1.3696e-13	--
c26369_g1	2571.9	76.6215	5.0689	1.1202e-19	6.7889e-16	sucrose synthase	c49947_g1	9.98836	284.071	-4.8299	2.0298e-16	7.4883e-13	--
c36273_g1	119.417	0.6651	7.4882	1.0943e-18	5.8031e-15	TBCC domain-containing protein 1	c37243_g1	7.20623	198.083	-4.7807	1.3628e-15	4.2828e-12	--
c27660_g1	294.255	8.43946	5.1238	7.1291e-18	3.3605e-14	--	c28336_g2	4.65776	142.337	-4.9335	1.5041e-14	4.2541e-11	--
c47320_g1	477.624	19.6325	4.6046	4.7787e-17	2.0273e-13	--	c42819_g2	176.965	3613.82	-4.352	1.9462e-14	5.004e-11	--
c52511_g2	1502.53	20.9783	6.1624	7.1311e-17	2.8813e-13	--	c30344_g1	5.00092	242.547	-5.5999	5.7751e-14	1.2895e-10	--
c39490_g1	16234.1	422.961	5.2624	9.5372e-17	3.6783e-13	peroxidase	c41436_g1	0.620878	56.395	-6.5051	3.9472e-12	6.2021e-09	myb proto-oncogene protein, plant
c38838_g1	281.886	10.7851	4.708	2.7834e-16	9.8404e-13	--	c48683_g1	253.701	2455.57	-3.2749	1.8455e-11	2.3726e-08	--
c26369_g2	2573.2	77.4556	5.0541	3.0081e-16	1.0209e-12	sucrose synthase	c35103_g2	0.343154	46.0253	-7.0674	2.0122e-11	2.5294e-08	phospholipase A1
c29599_g1	88.6548	0.664733	7.0593	6.0964e-16	1.9895e-12	--	c53283_g2	1.38862	64.1187	-5.529	2.3502e-11	2.8488e-08	--
c24427_g1	103.822	1.7334	5.9044	2.7197e-15	8.2416e-12	--	c28518_g1	16.7032	217.208	-3.7009	4.5593e-11	4.8969e-08	--
c43040_g1	1817.81	93.4115	4.2825	5.1582e-15	1.5092e-11	--	c39608_g1	55.9266	634.091	-3.5031	6.5141e-11	6.6592e-08	--
c38762_g1	699.31	44.7786	3.9651	1.7805e-14	4.7506e-11	--	c37698_g1	6.9849	114.967	-4.0408	9.5441e-11	9.5271e-08	--
c44489_g2	1295.48	48.8915	4.7278	1.7916e-14	4.7506e-11	--	c40372_g4	10.4404	129.065	-3.6279	4.0276e-10	3.4871e-07	--
c42477_g2	124.747	3.61345	5.1095	3.1114e-14	7.7646e-11	--	c40726_g1	24.7039	247.767	-3.3262	4.476e-10	3.8362e-07	--
c45071_g2	264.035	13.3523	4.3056	4.2771e-14	1.0369e-10	--	c41401_g2	0	61.5375	#NAME?	8.9568e-10	7.3075e-07	--
c32237_g1	253.86	13.2969	4.2549	4.8187e-14	1.1357e-10	--	c41379_g1	17.6217	190.541	-3.4347	9.0478e-10	7.3114e-07	myb proto-oncogene protein, plant
c49770_g2	3207.92	61.9077	5.6954	4.9654e-14	1.1387e-10	chitinase	c49571_g4	0	34.5176	#NAME?	1.3158e-09	1.0243e-06	--
c37626_g2	1111.34	81.1179	3.7761	6.0068e-14	1.3069e-10	--	c48363_g2	36.1655	311.575	-3.1069	1.45e-09	1.1184e-06	1-deoxy-D-xylulose-5-phosphate synthase
c43299_g1	287.122	15.6412	4.1982	7.9625e-14	1.689e-10	auxin responsive GH3 gene family	c45191_g4	0	61.1046	#NAME?	1.7086e-09	1.283e-06	--
c40409_g1	164.87	5.40778	4.9301	9.1474e-14	1.893e-10	--	c44417_g1	18.5881	181.433	-3.287	2.5356e-09	1.8233e-06	--
c28325_g1	222.765	6.79157	5.0356	1.0428e-13	2.1066e-10	--	c37801_g2	11.0793	124.601	-3.4914	3.7403e-09	2.4989e-06	--
c43185_g1	695.663	49.8262	3.8034	1.0781e-13	2.1273e-10	MFS transporter, SP family, solute carrier family 2 (myo-inositol transporter), member 13	c49937_g1	43.5259	340.337	-2.967	3.9695e-09	2.6109e-06	--
c33289_g1	81.4291	1.3302	5.9358	1.4336e-13	2.7646e-10	--	c36684_g2	54.4214	441.956	-3.0217	4.1876e-09	2.7188e-06	omega-amidase
c48534_g3	123.042	4.30718	4.8363	2.2114e-13	4.1697e-10	calcium-binding protein CML	c40039_g1	36.5903	320.838	-3.1323	4.1976e-09	2.7188e-06	aquaporin TIP
c37525_g2	194.289	4.07612	5.5749	2.5105e-13	4.6308e-10	--	c39218_g2	0.833171	54.9817	-6.0442	4.831e-09	3.059e-06	--
c50530_g2	59.2922	0.318052	7.5424	3.7618e-13	6.7912e-10	heat shock transcription factor, other eukaryote	c52723_g2	27.5061	218.781	-2.9917	5.0071e-09	3.147e-06	--
c29342_g1	461.417	34.0216	3.7616	7.3436e-13	1.2716e-09	--	c31092_g2	15.2748	278.325	-4.1875	6.0057e-09	3.5635e-06	--
c34342_g1	435.336	32.0883	3.762	7.2299e-13	1.2716e-09	--	c35927_g1	3.03294	256.382	-6.4014	5.9707e-09	3.5635e-06	--
c32872_g1	88.8161	2.65966	5.0615	1.3057e-12	2.2158e-09	--	c41953_g1	31.3448	771.892	-4.6221	9.3189e-09	5.1344e-06	--
c44245_g1	97.4452	1.32947	6.1957	1.643e-12	2.7335e-09	--	c44647_g1	12.5928	125.369	-3.3155	1.1881e-08	6.462e-06	--
c34010_g1	170.624	9.68487	4.1389	2.9995e-12	4.8943e-09	--	c38636_g1	1.74175	45.5044	-4.7074	1.8135e-08	9.0513e-06	--
c29495_g1	73.9469	1.73414	5.4142	3.2052e-12	5.1312e-09	--	c44171_g2	10.0162	100.522	-3.3271	2.0626e-08	9.944e-06	--
c53383_g1	2312.58	220.536	3.3904	5.2888e-12	8.159e-09	--	c36550_g1	2064.7	12808.7	-2.6331	2.3269e-08	1.0958e-05	superoxide dismutase, Cu-Zn family
c41291_g1	373.255	2.77381	7.0721	6.1161e-12	9.2669e-09	--	c46568_g3	22.2004	179.988	-3.0192	2.5162e-08	1.1667e-05	--
c50485_g1	534.292	35.382	3.9165	6.5431e-12	9.74e-09	MFS transporter, PHS family, inorganic phosphate transporter	c45934_g1	2.22179	104.632	-5.5575	2.9423e-08	1.3071e-05	--
c51753_g2	109.294	5.14332	4.4094	6.8155e-12	9.9705e-09	--	c48037_g1	303.836	1831.43	-2.5916	3.6799e-08	1.5658e-05	--
c48210_g3	807.226	74.5879	3.436	9.6493e-12	1.3877e-08	--	c48363_g1	18.4459	149.211	-3.016	3.6907e-08	1.5658e-05	1-deoxy-D-xylulose-5-phosphate synthase
c50485_g4	837.243	63.5933	3.7187	9.8991e-12	1.3999e-08	MFS transporter, PHS family, inorganic phosphate transporter	c48417_g1	78.4025	507.315	-2.6939	3.7216e-08	1.571e-05	--
c38073_g1	265.824	4.77021	5.8003	1.262e-11	1.7554e-08	peroxidase	c50633_g2	7.47887	80.3153	-3.4248	4.8454e-08	1.9861e-05	--
c41304_g1	1321.8	128.611	3.3614	1.4257e-11	1.9511e-08	--	c11654_g1	31.2873	224.834	-2.8452	6.2717e-08	2.4751e-05	interleukin-1 receptor-associated kinase 4
c42147_g1	95.5213	4.07502	4.5509	1.4714e-11	1.9818e-08	calcium-binding protein CML	c50942_g4	0.630857	52.966	-6.3916	7.9713e-08	3.0467e-05	--
c39302_g1	292.744	21.6222	3.7591	1.6485e-11	2.1856e-08	--	c24458_g1	32.1907	218.132	-2.7605	8.1913e-08	3.1028e-05	--
c42524_g2	92.7001	4.04639	4.5179	1.7179e-11	2.2425e-08	--	c46994_g1	132.361	822.657	-2.6358	8.395e-08	3.1658e-05	--
c24922_g1	913.409	90.2258	3.3397	2.041e-11	2.5294e-08	--	c38308_g1	100.624	618.122	-2.6189	9.8234e-08	3.6239e-05	--
c44855_g1	268.112	21.7394	3.6245	2.0569e-11	2.5294e-08	--	c33756_g1	125.367	775.854	-2.6296	1.0231e-07	3.7419e-05	auxin efflux carrier family
c43735_g1	835.323	82.2754	3.3438	3.0828e-11	3.6841e-08	--	c40546_g1	10.5628	92.6155	-3.1323	1.2488e-07	4.3783e-05	--
c43967_g3	45.4339	0.347048	7.0325	3.1574e-11	3.7209e-08	--	c30537_g1	13.7746	206.822	-3.9083	1.3118e-07	4.5805e-05	--
c50145_g5	1499.61	156.787	3.2577	3.3792e-11	3.9277e-08	--	c53343_g1	35.5709	235.011	-2.724	1.4899e-07	5.062e-05	--
c53353_g1	170.196	12.201	3.8021	3.4926e-11	4.0046e-08	--	c35446_g1	8.05399	119.375	-3.8897	2.032e-07	6.6313e-05	--
c38447_g1	1260.03	133.111	3.2428	3.779e-11	4.2615e-08	thioredoxin 1	c30806_g1	19.3398	182.259	-3.2363	2.1355e-07	6.9064e-05	glutaredoxin 3
c44600_g2	964.545	98.6347	3.2897	3.8171e-11	4.2615e-08	cytokinin dehydrogenase	c33103_g1	52.4721	334.853	-2.6739	2.1933e-07	7.0275e-05	auxin efflux carrier family
c44775_g1	76.5868	2.31262	5.0495	4.4495e-11	4.8969e-08	--	c39251_g1	2.81509	42.6451	-3.9211	2.1979e-07	7.0275e-05	--
c45036_g1	198.032	15.3514	3.6893	4.5215e-11	4.8969e-08	--	c44145_g1	8.24059	121.169	-3.8781	2.9555e-07	9.053e-05	--
c43364_g1	231.018	19.2543	3.5848	4.7423e-11	5.0297e-08	--	c37972_g1	255.82	1360.28	-2.4107	4.0837e-07	0.0001199	multidrug resistance protein, MATE family
c47883_g3	1487.19	144.282	3.3656	5.7036e-11	5.9746e-08	--	c35936_g1	187.806	961.747	-2.3564	4.5199e-07	0.00013045	--
c34397_g1	58.0569	1.30084	5.48	6.0746e-11	6.2857e-08	calcium-binding protein CML	c36105_g2	178.527	970.204	-2.4421	5.3589e-07	0.00015007	glyceraldehyde 3-phosphate dehydrogenase
c35032_g1	535.653	55.9091	3.2601	9.1192e-11	9.2113e-08	--	c41272_g1	0	91.1401	#NAME?	5.8321e-07	0.00016119	myb proto-oncogene protein, plant
c33061_g1	3410.1	248.619	3.7778	1.0593e-10	1.0331e-07	--	c47057_g1	37.1075	221.169	-2.5754	7.8132e-07	0.00020782	--
c36064_g2	181.744	9.51363	4.2558	1.0503e-10	1.0331e-07	--	c39943_g1	23.3345	140.933	-2.5945	7.8842e-07	0.00020905	--
c49302_g1	85.8174	4.07722	4.3956	1.0779e-10	1.0393e-07	--	c45420_g2	12.1387	142.39	-3.5522	8.7177e-07	0.0002276	Ran GTPase-activating protein 1
c34541_g4	183.622	1.59026	6.8513	1.3993e-10	1.3341e-07	--	c47272_g1	58.4327	315.932	-2.4348	1.0931e-06	0.00027936	--
c51409_g1	930.789	55.8669	4.0584	1.5867e-10	1.4959e-07	trehalose 6-phosphate synthase/phosphatase	c44569_g2	7.84358	153.315	-4.2888	1.1026e-06	0.00028095	--
c46799_g1	184.565	15.6113	3.5635	2.0312e-10	1.8939e-07	--	c44165_g3	17.6257	119.049	-2.7558	1.127e-06	0.00028545	--
c48272_g1	1680.79	196.27	3.0982	2.1735e-10	2.0045e-07	MFS transporter, SP family, solute carrier family 2 (facilitated glucose transporter), member 8	c52731_g1	0.277724	3415.52	-13.586	1.1253e-06	0.00028545	--
c42830_g3	89.1619	4.62487	4.2689	2.2048e-10	2.0116e-07	hydroquinone glucosyltransferase	c32373_g1	2.30116	35.7627	-3.958	1.2321e-06	0.00030568	small subunit ribosomal protein S5
c32902_g3	100.656	5.98259	4.0725	2.3503e-10	2.1215e-07	--	c49324_g2	219.641	1037.27	-2.2396	1.2606e-06	0.00031003	--
c50798_g1	1747.84	190.972	3.1941	2.3987e-10	2.1424e-07	--	c15449_g1	0	18.2098	#NAME?	1.386e-06	0.0003399	--
c25604_g1	361.783	37.6987	3.2625	2.6955e-10	2.3824e-07	--	c38247_g2	1.60487	31.1301	-4.2778	1.5373e-06	0.00036743	--
c48677_g2	93.9376	4.39527	4.4177	3.2393e-10	2.8335e-07	--	c45485_g5	2.49951	38.8808	-3.9593	1.5819e-06	0.00037492	--
c49835_g2	417.543	47.4144	3.1385	6.6653e-10	5.6554e-07	--	c27770_g1	15.4494	103.93	-2.75	1.6163e-06	0.00037989	--
c45229_g1	360.202	22.0854	4.0276	7.2166e-10	6.0626e-07	--	c56643_g1	29.7164	192.921	-2.6987	1.6435e-06	0.00038417	--
c42444_g1	313.361	33.8781	3.2094	7.5047e-10	6.2428e-07	--	c50756_g2	31.3039	168.639	-2.4295	1.8221e-06	0.00042127	--
c44065_g1	715.653	45.8754	3.9635	8.318e-10	6.8522e-07	6-phosphofructokinase 1	c43479_g1	124.761	598.54	-2.2623	1.8331e-06	0.00042251	IAA-amino acid hydrolase
c39613_g1	250.658	26.7932	3.2258	1.0108e-09	8.0914e-07	EREBP-like factor	c49699_g1	192.396	886.326	-2.2038	2.0395e-06	0.0004603	--
c52477_g1	4623.54	621.499	2.8952	1.1864e-09	9.4081e-07	mlo protein	c50524_g2	58.219	338.452	-2.5394	2.0452e-06	0.0004603	--
c37525_g3	41.5871	0.693728	5.9056	1.2775e-09	1.0036e-06	--	c26137_g1	0.343154	70.0307	-7.673	2.0672e-06	0.00046403	chalcone synthase
c48272_g2	215.607	22.2897	3.274	1.5704e-09	1.2004e-06	--	c25674_g1	6.37796	55.8492	-3.1304	2.1273e-06	0.00047625	SAUR family protein
c49064_g1	1211.94	162.172	2.9017	1.6428e-09	1.2446e-06	--	c12807_g1	2.73968	36.222	-3.7248	2.1556e-06	0.00048133	--
c51753_g4	119.551	10.1729	3.5548	1.8557e-09	1.3812e-06	--	c32289_g1	5.64777	59.3564	-3.3936	2.1825e-06	0.00048605	--
c42477_g1	72.0635	3.9895	4.175	1.9405e-09	1.4317e-06	--	c49309_g2	180.945	838.525	-2.2123	2.1952e-06	0.00048721	--
c52426_g2	183.82	19.0552	3.27	2.283e-09	1.6699e-06	--	c47334_g1	40.4918	209.756	-2.373	2.2266e-06	0.00048909	--
c45477_g1	430.061	52.0991	3.0452	2.3808e-09	1.7266e-06	--	c25838_g1	133.739	721.974	-2.4325	2.2764e-06	0.00049652	--
c38523_g2	110.216	9.50996	3.5347	2.8556e-09	2.0361e-06	--	c41645_g1	628.668	5770.29	-3.1983	2.4927e-06	0.00053864	inositol oxygenase
c33876_g2	90.8139	6.67816	3.7654	2.9275e-09	2.07e-06	--	c40002_g1	17.4658	170.64	-3.2884	3.4349e-06	0.00070731	asparagine synthase (glutamine-hydrolysing)
c29516_g2	68.9256	0.318052	7.7596	2.9685e-09	2.0816e-06	--	c48723_g1	103.556	526.453	-2.3459	3.5161e-06	0.00072061	--
c37068_g1	686.624	89.6171	2.9377	3.166e-09	2.2019e-06	gibberellin receptor GID1	c46445_g3	7.94291	83.3436	-3.3913	3.55e-06	0.00072581	--
c53290_g1	661.801	87.9333	2.9119	3.2468e-09	2.2397e-06	--	c40151_g1	48.2365	339.744	-2.8163	3.6705e-06	0.00074865	--
c37055_g1	181.835	16.9692	3.4216	3.3484e-09	2.2912e-06	--	c19944_g1	0	16.6805	#NAME?	3.8327e-06	0.00077985	--
c41077_g7	151.593	5.69684	4.7339	3.5718e-09	2.4245e-06	--	c34121_g1	30.3778	198.628	-2.709	4.6425e-06	0.00091821	--
c39615_g5	29.3832	0	Inf	3.624e-09	2.4404e-06	--	c40492_g1	50.8434	693.906	-3.7706	4.8161e-06	0.00094813	flavonol 3-O-glucosyltransferase
c37205_g1	152669	7360.13	4.3745	3.8395e-09	2.5452e-06	--	c33427_g1	54.7541	265.058	-2.2753	5.6911e-06	0.0011	--
c45005_g4	104.666	8.72925	3.5838	4.3601e-09	2.8027e-06	isoflavone 2'-hydroxylase	c44478_g1	5.78861	49.7261	-3.1027	5.7042e-06	0.0011	leucoanthocyanidin reductase
c50145_g1	1890.96	268.415	2.8166	4.8296e-09	3.059e-06	--	c40492_g2	118.28	1575.47	-3.7355	6.0432e-06	0.0011523	flavonol 3-O-glucosyltransferase
c35245_g1	1202.91	144.104	3.0613	5.4939e-09	3.4276e-06	homeobox-leucine zipper protein	c43962_g1	369.606	1644.38	-2.1535	6.1781e-06	0.0011701	--
c47530_g1	557.133	76.0316	2.8734	5.5792e-09	3.4497e-06	--	c42409_g1	40.5111	196.968	-2.2816	6.202e-06	0.001172	--
c47887_g1	205.465	22.8949	3.1658	5.6106e-09	3.4497e-06	serine carboxypeptidase-like clade I	c37327_g1	20.5716	115.23	-2.4858	7.327e-06	0.0013427	--
c43540_g2	1405.4	198.715	2.8222	5.6915e-09	3.4742e-06	--	c42599_g1	43.3547	198.702	-2.1963	8.1771e-06	0.00147	--
c52225_g2	149.544	15.0622	3.3116	5.8552e-09	3.5486e-06	calcium-binding protein CML	c42011_g1	4959.82	28934.1	-2.5444	8.3301e-06	0.0014911	--
c48335_g2	1817.83	263.759	2.7849	5.949e-09	3.5635e-06	--	c48526_g2	17.2206	109.691	-2.6712	9.659e-06	0.0016898	--
c34338_g1	97.1711	6.67779	3.8631	6.1375e-09	3.5821e-06	--	c34697_g1	105.628	483.876	-2.1956	9.6794e-06	0.0016899	aquaporin SIP
c42830_g1	238.821	12.0834	4.3048	6.1637e-09	3.5821e-06	hydroquinone glucosyltransferase	c50503_g4	115.614	487.41	-2.0758	9.7147e-06	0.0016926	--
c64858_g1	28.2284	0	Inf	6.0995e-09	3.5821e-06	--	c34030_g1	4.08838	39.8357	-3.2845	1.0033e-05	0.0017373	--
c33186_g1	81.9806	0.693728	6.8848	6.3806e-09	3.6829e-06	--	c53538_g2	35.1004	172.359	-2.2959	1.0068e-05	0.0017399	myb proto-oncogene protein, plant
c51508_g1	200.346	8.26732	4.5989	7.0347e-09	4.033e-06	--	c47827_g2	170.208	1751.07	-3.3629	1.0647e-05	0.0018176	spermidine synthase
c38332_g1	143.022	14.3387	3.3182	7.3952e-09	4.2112e-06	--	c46818_g2	15.2689	269.793	-4.1432	1.0777e-05	0.0018297	aquaporin PIP
c43877_g1	189.455	21.9993	3.1063	8.0792e-09	4.5701e-06	--	c50752_g2	7.64729	57.7221	-2.9161	1.0782e-05	0.0018297	--
c34476_g1	1040.56	152.599	2.7695	8.8521e-09	4.9427e-06	--	c30282_g2	0.277724	622.98	-11.131	1.1557e-05	0.0019495	(+)-neomenthol dehydrogenase
c36588_g2	52.1975	2.39814	4.444	8.8545e-09	4.9427e-06	--	c48454_g1	19.5053	292.664	-3.9073	1.2322e-05	0.0020506	IAA-amino acid hydrolase
c36233_g1	96.2059	2.39924	5.3255	9.0012e-09	4.9918e-06	--	c51463_g1	29.5356	148.941	-2.3342	1.2326e-05	0.0020506	--
c39458_g1	39.8614	1.04041	5.2598	9.9144e-09	5.4273e-06	--	c37131_g1	4.52294	42.1215	-3.2192	1.2577e-05	0.0020781	--
c48712_g3	139.564	11.45	3.6075	1.2185e-08	6.585e-06	--	c44224_g1	28.3971	139.547	-2.2969	1.2589e-05	0.0020781	--
c40450_g1	274.297	36.16	2.9233	1.2317e-08	6.6144e-06	--	c28792_g1	64.305	284.029	-2.143	1.5222e-05	0.0024142	--
c48408_g1	341.614	45.2697	2.9158	1.2647e-08	6.7489e-06	brassinosteroid insensitive 1-associated receptor kinase 1	c33494_g2	10.2262	71.9337	-2.8144	1.553e-05	0.0024492	--
c46443_g1	4322.53	676.51	2.6757	1.4425e-08	7.6494e-06	--	c26968_g1	81.6893	427.676	-2.3883	1.561e-05	0.0024505	--
c30741_g1	89.4358	7.63268	3.5506	1.6107e-08	8.4364e-06	aquaporin TIP	c40267_g1	8.95288	59.6409	-2.7359	1.6005e-05	0.0024891	--
c51605_g1	200.168	6.13014	5.0291	1.6046e-08	8.4364e-06	--	c38149_g1	1.02946	21.5974	-4.3909	1.683e-05	0.0025823	--
c33304_g1	91.0811	8.1526	3.4818	1.6421e-08	8.5351e-06	HSP20 family protein	c20534_g1	0.343154	17.0281	-5.6329	1.7076e-05	0.0026154	--
c38128_g5	49.3439	2.34198	4.3971	1.6497e-08	8.5351e-06	--	c38760_g1	40.837	183.841	-2.1705	1.8084e-05	0.0027598	--
c25034_g2	61.0709	1.01178	5.9155	1.6835e-08	8.6571e-06	aquaporin TIP	c43175_g2	60.2336	266.235	-2.1441	1.8295e-05	0.002782	--
c32902_g2	341.877	13.6448	4.6471	1.6974e-08	8.6759e-06	--	c14061_g2	0	14.1638	#NAME?	1.8658e-05	0.0028119	--
c39956_g1	848.732	120.54	2.8158	1.7314e-08	8.797e-06	transmembrane 9 superfamily member 2/4	c21443_g1	1.45405	1492.72	-10.004	1.9412e-05	0.0029152	flavonoid 3'-monooxygenase
c32902_g1	332.404	44.2269	2.9099	1.7884e-08	9.0322e-06	--	c31122_g3	13.293	76.0261	-2.5158	1.9943e-05	0.0029738	--
c44181_g2	1721.17	267.895	2.6837	1.8059e-08	9.0513e-06	solute carrier family 31 (copper transporter), member 1	c44410_g2	87.3432	357.409	-2.0328	2.0111e-05	0.0029885	actin, other eukaryote
c52343_g2	108.844	10.6974	3.3469	1.835e-08	9.1054e-06	disease resistance protein RPS2	c52900_g2	5.21923	58.1681	-3.4783	2.1364e-05	0.0031308	--
c39530_g1	210.654	26.3661	2.9981	1.8531e-08	9.1415e-06	--	c39490_g3	414.356	1571.73	-1.9234	2.243e-05	0.0032588	peroxidase
c40260_g1	600.498	89.318	2.7491	1.8644e-08	9.1439e-06	malate dehydrogenase (oxaloacetate-decarboxylating)(NADP+)	c42122_g1	9.73615	62.1826	-2.6751	2.2493e-05	0.0032624	aldose 1-epimerase
c49954_g1	325.661	46.4877	2.8084	1.8992e-08	9.2614e-06	--	c45754_g3	131.634	547.462	-2.0562	2.5554e-05	0.0036225	auxin-responsive protein IAA
c42186_g1	282.617	37.1773	2.9264	2.0627e-08	9.944e-06	--	c33618_g1	2.37261	43.395	-4.193	2.6061e-05	0.0036792	--
c52299_g1	529.692	79.3358	2.7391	2.0844e-08	9.9919e-06	--	c34175_g1	9.26214	59.8389	-2.6917	2.9426e-05	0.0040664	--
c28192_g2	410.313	59.4012	2.7882	2.2546e-08	1.0747e-05	--	c35793_g1	0.277724	21.1632	-6.2518	3.0031e-05	0.0041267	spermidine synthase
c51288_g2	459.83	65.3401	2.8151	2.2979e-08	1.0893e-05	--	c46568_g2	38.5971	195.966	-2.344	3.0268e-05	0.0041422	--
c40404_g1	187.345	23.6455	2.9861	2.3375e-08	1.0958e-05	--	c41401_g1	22.666	110.006	-2.279	3.0397e-05	0.0041532	--
c47705_g1	731.74	112.971	2.6954	2.4496e-08	1.142e-05	--	c41488_g1	276.269	1324.14	-2.2609	3.2053e-05	0.0043444	--
c26851_g1	30.0224	0.318052	6.5606	2.5995e-08	1.1987e-05	--	c22493_g1	19.5572	183.132	-3.2271	3.5255e-05	0.0047482	--
c46460_g1	1527.88	48.7301	4.9706	2.6296e-08	1.2061e-05	--	c24430_g1	5.30415	56.3219	-3.4085	3.8839e-05	0.0051733	--
c52534_g2	460.803	68.0258	2.76	2.6449e-08	1.2065e-05	--	c14637_g1	1.02946	19.8577	-4.2697	3.9719e-05	0.0052515	--
c19583_g1	121.955	13.7032	3.1538	2.666e-08	1.2097e-05	--	c21306_g1	2.15034	26.686	-3.6334	4.1162e-05	0.0054064	--
c38663_g2	75.4673	6.04059	3.6431	2.7293e-08	1.2318e-05	sucrose synthase	c38559_g6	5.26706	38.1883	-2.8581	4.19e-05	0.0054899	--
c33254_g1	462.609	62.5213	2.8874	2.764e-08	1.2409e-05	--	c61155_g1	0	13.0091	#NAME?	4.4273e-05	0.0057465	small subunit ribosomal protein S5
c34112_g3	78.9373	6.76478	3.5446	2.908e-08	1.2986e-05	--	c44689_g1	40.6141	259.837	-2.6776	4.5388e-05	0.0058439	indole-3-pyruvate monooxygenase
c35032_g2	73.7129	5.9558	3.6296	3.0138e-08	1.3319e-05	--	c41389_g1	18.4055	96.2664	-2.3869	4.7838e-05	0.0060854	--
c49527_g2	226.38	22.118	3.3555	3.0295e-08	1.3319e-05	--	c45792_g1	134.512	1455.28	-3.4355	4.8334e-05	0.0061376	chalcone synthase
c41340_g1	336.025	47.8636	2.8116	3.1905e-08	1.3954e-05	nuclear transcription factor Y, alpha	c36258_g1	10.1292	59.0891	-2.5444	4.9599e-05	0.0062532	--
c48587_g4	105.861	11.0969	3.2539	3.3368e-08	1.4445e-05	--	c45641_g1	21.8628	149.669	-2.7752	5.0427e-05	0.00632	S-(hydroxymethyl)glutathione dehydrogenase / alcohol dehydrogenase
c48879_g1	587.416	92.9951	2.6592	3.3355e-08	1.4445e-05	--	c40191_g1	7.67327	51.6608	-2.7512	5.2443e-05	0.0065149	--
c51847_g1	437.566	65.8417	2.7324	3.3948e-08	1.4622e-05	--	c49075_g1	79.62	419.663	-2.398	5.3109e-05	0.0065593	--
c34572_g1	1886.08	303.701	2.6347	3.423e-08	1.4669e-05	solute carrier family 39 (zinc transporter), member 1/2/3	c32713_g1	95.2601	354.812	-1.8971	5.5236e-05	0.0067296	--
c51601_g1	505.794	75.6253	2.7416	3.8285e-08	1.6082e-05	--	c32674_g1	10.2452	67.6834	-2.7239	5.8066e-05	0.0070183	--
c42801_g1	1048.26	63.5737	4.0434	4.0001e-08	1.6719e-05	--	c35270_g2	277.021	1004.25	-1.858	6.6066e-05	0.0078072	histone H4
c40483_g4	45.3498	0	Inf	4.1789e-08	1.7381e-05	hypothetical protein	c35241_g1	12.6157	64.0015	-2.3429	6.6589e-05	0.0078363	--
c53536_g1	589.929	89.9099	2.714	4.6207e-08	1.9125e-05	--	c41197_g3	28.9	142.996	-2.3068	6.931e-05	0.0081004	--
c48587_g2	278.954	40.6903	2.7773	4.8348e-08	1.9861e-05	--	c38211_g1	29.635	1353.57	-5.5133	7.1692e-05	0.0083215	caffeic acid 3-O-methyltransferase
c37892_g1	170.713	20.3505	3.0684	5.0106e-08	2.044e-05	--	c44566_g1	25.1062	124.52	-2.3103	8.1189e-05	0.0092482	--
c45588_g2	109.145	9.59788	3.5074	5.0535e-08	2.0516e-05	--	c46158_g1	67.1954	257.472	-1.938	8.1033e-05	0.0092482	--
c49696_g1	909.256	39.4639	4.5261	5.3713e-08	2.1702e-05	--	c44027_g3	1242.92	4413.23	-1.8281	8.1893e-05	0.0092846	--
c39002_g1	569.37	89.4399	2.6704	5.6779e-08	2.2833e-05	glutathione S-transferase	c46256_g3	202.992	707.49	-1.8013	8.2509e-05	0.0093344	--
c37913_g1	129.3	15.2349	3.0853	5.9764e-08	2.392e-05	--	c41197_g1	22.0496	100.552	-2.1891	8.3211e-05	0.0094013	--
c18728_g1	78.4698	7.02594	3.4814	6.1564e-08	2.4409e-05	SAUR family protein	c23783_g1	78.3528	288.533	-1.8807	8.7115e-05	0.0097902	--
c24360_g1	43.5786	0.318052	7.0982	6.1474e-08	2.4409e-05	--	c38593_g2	12.5772	65.7417	-2.386	8.9816e-05	0.010001	--
c33129_g1	130.986	5.02954	4.7028	6.8337e-08	2.6844e-05	trehalose 6-phosphate synthase/phosphatase	c48472_g1	3051.53	10433	-1.7736	9.0643e-05	0.010078	--
c38663_g1	76.6002	7.19441	3.4124	7.3565e-08	2.8765e-05	sucrose synthase	c41165_g1	7.36957	47.0897	-2.6758	9.1909e-05	0.010167	--
c53429_g3	265.884	29.0506	3.1942	7.6041e-08	2.9596e-05	--	c67281_g1	0	34.3341	#NAME?	9.4373e-05	0.010346	--
c38519_g1	158.887	21.8484	2.8624	7.7295e-08	2.9813e-05	--	c26565_g1	7.55937	124.117	-4.0373	9.6679e-05	0.01053	--
c42380_g1	4143.48	719.077	2.5266	7.73e-08	2.9813e-05	--	c79318_g1	1.30719	21.713	-4.054	9.7055e-05	0.010558	auxin response factor
c33014_g1	535.475	76.864	2.8004	7.8479e-08	3.0131e-05	--	c51538_g1	0	151.567	#NAME?	9.9566e-05	0.010721	--
c50104_g1	66.3523	2.05292	5.0144	8.1489e-08	3.1005e-05	--	c34490_g1	28.6046	204.402	-2.8371	0.0001028	0.010958	--
c48008_g1	164.455	22.3722	2.8779	8.6103e-08	3.2326e-05	--	c31546_g1	377.844	4310.26	-3.5119	0.00010405	0.011063	glutathione S-transferase
c24859_g1	549.5	87.0407	2.6584	8.7422e-08	3.2677e-05	--	c34252_g2	23.4243	103.909	-2.1492	0.00010536	0.011146	--
c74545_g1	31.4883	0	Inf	9.3383e-08	3.4752e-05	--	c52589_g5	23.4006	240.002	-3.3584	0.00010548	0.011146	--
c32651_g1	153.148	20.2646	2.9179	9.6967e-08	3.5928e-05	--	c38994_g1	4.84012	35.2976	-2.8665	0.00010574	0.011159	--
c46571_g1	150.086	19.6597	2.9325	1.0074e-07	3.7003e-05	--	c34565_g1	27.8771	141.06	-2.3392	0.00010649	0.011197	HSP20 family protein
c35796_g1	570.462	95.7947	2.5741	1.0419e-07	3.7941e-05	malate dehydrogenase (oxaloacetate-decarboxylating)(NADP+)	c28334_g1	6.22271	44.4637	-2.837	0.00010696	0.011232	--
c47156_g3	160.004	21.1898	2.9167	1.0647e-07	3.8607e-05	--	c27438_g1	0.898601	17.9258	-4.3182	0.00011067	0.011592	--
c43695_g1	189.277	1.96557	6.5894	1.0957e-07	3.9534e-05	--	c23351_g1	10.3471	56.1635	-2.4404	0.00011423	0.011939	--
c52632_g1	204.454	6.56307	4.9613	1.0996e-07	3.9534e-05	--	c32207_g1	3.72922	34.5427	-3.2114	0.00011743	0.012181	--
c29453_g1	34.3649	0	Inf	1.1324e-07	4.0271e-05	--	c27229_g1	0.277724	312.557	-10.136	0.00011882	0.01231	--
c37103_g1	345.615	54.5143	2.6645	1.1281e-07	4.0271e-05	F-box and leucine-rich repeat protein 1 (S-phase kinase-associated protein 2)	c41717_g1	81.4445	282.874	-1.7963	0.0001216	0.012538	--
c48002_g2	232.207	15.2927	3.9245	1.1343e-07	4.0271e-05	E3 ubiquitin-protein ligase RGLG	c53311_g1	141.443	708.17	-2.3239	0.00012161	0.012538	--
c50893_g1	48.8002	0	Inf	1.1405e-07	4.032e-05	--	c30939_g1	34.851	138.321	-1.9888	0.00012266	0.0126	--
c33383_g1	62.2282	5.14405	3.5966	1.2321e-07	4.338e-05	--	c38930_g1	313.627	1099.89	-1.8102	0.00012256	0.0126	carbonic anhydrase
c47106_g2	1194.04	210.598	2.5033	1.3186e-07	4.5852e-05	--	c43518_g2	130.679	739.031	-2.4996	0.00012299	0.012618	--
c34117_g1	125.724	16.1009	2.965	1.3487e-07	4.6519e-05	--	c50562_g2	11.8434	87.1148	-2.8788	0.00012622	0.012879	--
c35876_g1	126.935	10.813	3.5533	1.3468e-07	4.6519e-05	solute carrier family 15 (peptide/histidine transporter), member 3/4	c42049_g1	0.964032	36.5039	-5.2428	0.00012709	0.01293	--
c29453_g2	25.2612	0	Inf	1.3714e-07	4.7111e-05	--	c42187_g2	38.2133	225.855	-2.5632	0.00012903	0.013052	--
c53520_g2	22.8248	0	Inf	1.4611e-07	4.999e-05	--	c50888_g2	115.673	419.163	-1.8575	0.00013071	0.013154	--
c32768_g1	46.7978	0	Inf	1.4915e-07	5.062e-05	SAUR family protein	c44782_g3	4.58442	46.6069	-3.3457	0.00013124	0.013178	--
c33572_g1	227.245	10.8721	4.3855	1.5361e-07	5.1721e-05	--	c40391_g1	17.732	123.539	-2.8005	0.00013221	0.013245	--
c53457_g1	521.287	89.0187	2.5499	1.5304e-07	5.1721e-05	--	c41913_g3	80.4727	288.885	-1.8439	0.00014234	0.01404	--
c31735_g1	120.015	11.8508	3.3402	1.5944e-07	5.326e-05	--	c40996_g2	92.338	350.912	-1.9261	0.00014295	0.014071	--
c48712_g1	75.6448	7.05514	3.4225	1.5902e-07	5.326e-05	--	c39304_g1	1244.36	4121.5	-1.7278	0.00014352	0.01411	jasmonate ZIM domain-containing protein
c47638_g1	244.19	6.36011	5.2628	1.6528e-07	5.4995e-05	--	c41276_g2	1.04942	344.023	-8.3568	0.00014392	0.014134	--
c35319_g1	510.833	21.4992	4.5705	1.8051e-07	5.9827e-05	molecular chaperone DnaJ	c46086_g1	80.2738	284.767	-1.8268	0.00014532	0.014189	--
c38012_g1	307.807	50.6809	2.6025	1.9332e-07	6.3826e-05	--	c47069_g2	29.1801	169.051	-2.5344	0.00014663	0.014268	--
c45251_g2	59.1199	3.78706	3.9645	2.0304e-07	6.6313e-05	--	c7421_g2	0	96.4253	#NAME?	0.00014741	0.014302	--
c46488_g1	72.338	7.31279	3.3063	2.032e-07	6.6313e-05	--	c46759_g2	114.859	731.05	-2.6701	0.00014912	0.014423	sulfate transporter 3
c37590_g2	238.578	10.029	4.5722	2.1407e-07	6.9064e-05	--	c50079_g1	86.6503	307.959	-1.8295	0.0001515	0.014591	--
c43065_g1	213.058	32.0041	2.7349	2.14e-07	6.9064e-05	--	c39210_g2	466.641	1552.98	-1.7347	0.00015184	0.014607	--
c42400_g1	1869.23	344.833	2.4385	2.2031e-07	7.0275e-05	xyloglucan:xyloglucosyl transferase	c42305_g2	102.936	363.732	-1.8211	0.00015575	0.014882	--
c50990_g1	127.82	17.0883	2.903	2.33e-07	7.4044e-05	--	c41569_g1	26.6359	108.361	-2.0244	0.00016036	0.015237	--
c38418_g1	428.031	75.2175	2.5086	2.358e-07	7.4654e-05	dynein light chain LC8-type	c29531_g1	220.34	744.109	-1.7558	0.00016569	0.015586	--
c46389_g1	185.41	27.3781	2.7596	2.3762e-07	7.4951e-05	--	c41043_g1	54.7694	202.169	-1.8841	0.00016788	0.015705	--
c45657_g1	392.739	3.00598	7.0296	2.514e-07	7.9004e-05	mitogen-activated protein kinase kinase kinase 1, plant	c12391_g1	32.3952	126.452	-1.9647	0.00017114	0.01594	actin beta/gamma 1
c35610_g1	108.927	13.6758	2.9937	2.5482e-07	7.9783e-05	--	c49606_g1	829.734	2774.77	-1.7416	0.000171	0.01594	bifunctional dihydroflavonol 4-reductase/flavanone 4-reductase
c36803_g1	121.859	12.863	3.2439	2.5631e-07	7.9955e-05	disease resistance protein RPS2	c37838_g2	3.1798	71.0006	-4.4808	0.00017479	0.016173	--
c48179_g2	224.554	23.2522	3.2716	2.6252e-07	8.1593e-05	protein scribble	c53477_g2	0	14.942	#NAME?	0.0001758	0.016231	--
c50056_g2	150.262	17.4904	3.1028	2.7613e-07	8.5508e-05	--	c44645_g1	4.74917	95.2055	-4.3253	0.00018109	0.016521	--
c35111_g1	63.8383	6.24539	3.3536	2.8604e-07	8.8255e-05	--	c38552_g1	51.2007	194.673	-1.9268	0.00018196	0.016584	--
c40881_g1	56227.4	10678.9	2.3965	2.955e-07	9.053e-05	--	c39195_g1	526.737	2190.63	-2.0562	0.00018349	0.016651	--
c36877_g1	111.057	14.3385	2.9533	3.0805e-07	9.4019e-05	--	c41401_g3	8.51342	191.185	-4.4891	0.00018759	0.016987	--
c48217_g1	1164.01	180.807	2.6866	3.2099e-07	9.762e-05	--	c36258_g2	8.27213	45.7096	-2.4662	0.00018953	0.017108	--
c41021_g2	20.8294	0	Inf	3.243e-07	9.8275e-05	--	c32113_g1	3.95752	30.7606	-2.9584	0.00019507	0.017441	--
c22397_g1	20.7751	0	Inf	3.4314e-07	0.00010361	--	c45449_g1	1083.9	3702.29	-1.7722	0.00019769	0.017568	--
c50924_g2	45.679	1.67615	4.7683	3.4531e-07	0.0001039	--	c44652_g1	68.5285	230.785	-1.7518	0.00020227	0.017896	--
c33153_g2	1841.31	351.872	2.3876	3.4862e-07	0.00010416	CCR4-NOT transcription complex subunit 7/8	c43140_g1	154.14	536.855	-1.8003	0.00020301	0.017942	--
c42015_g1	364.304	64.8079	2.4909	3.4807e-07	0.00010416	--	c26826_g1	0.353133	12.9237	-5.1937	0.00020688	0.018228	--
c44587_g2	512.492	91.8404	2.4803	3.5267e-07	0.00010499	--	c43315_g2	4.50534	69.663	-3.9507	0.00020924	0.018398	--
c50051_g3	60.8508	5.83741	3.3819	3.5681e-07	0.00010586	--	c47200_g1	174.727	597.509	-1.7739	0.00021791	0.018986	auxin efflux carrier family
c30397_g1	88.2659	6.07215	3.8616	3.7308e-07	0.0001103	--	c48472_g2	177.542	567.673	-1.6769	0.00021812	0.018986	--
c41018_g1	93.3072	11.7031	2.9951	3.959e-07	0.00011664	--	c22474_g2	0	19.1036	#NAME?	0.00022256	0.019329	--
c52988_g1	177.062	19.8649	3.156	4.1838e-07	0.00012241	--	c42436_g1	17.0842	75.2871	-2.1397	0.00022594	0.019522	--
c38996_g6	71.8599	7.83235	3.1977	4.2691e-07	0.00012448	--	c32841_g2	19.5278	83.7765	-2.101	0.00022772	0.019638	--
c45347_g2	1910.63	135.458	3.8181	4.4052e-07	0.00012763	serine carboxypeptidase-like clade I	c48484_g1	9.80394	48.8532	-2.317	0.00022774	0.019638	bromodomain and PHD finger-containing protein 3
c50405_g1	2162.55	312.765	2.7896	4.4074e-07	0.00012763	--	c14704_g1	30.0752	223.729	-2.8951	0.00022915	0.019659	--
c50860_g6	133.97	5.11432	4.7112	4.595e-07	0.00013216	--	c44316_g4	16.745	73.0317	-2.1248	0.00023255	0.019811	--
c48755_g2	709.557	17.976	5.3028	4.6684e-07	0.00013382	protein phosphatase 2C	c45521_g1	95.1181	402.824	-2.0824	0.00023336	0.019838	tocopherol O-methyltransferase
c42864_g1	11170	2149.08	2.3778	4.6992e-07	0.00013425	copper chaperone	c47064_g3	571.664	1883.49	-1.7202	0.00023357	0.019838	histone H3
c39931_g2	3965.09	795.019	2.3183	4.7389e-07	0.00013493	apolipoprotein D and lipocalin family protein	c41813_g1	589.886	1920.02	-1.7026	0.00023666	0.02004	--
c48668_g2	2178.55	411.907	2.403	4.8104e-07	0.00013651	--	c34941_g1	11.47	508.602	-5.4706	0.00023726	0.020071	--
c41673_g1	714.142	135.955	2.3931	4.8396e-07	0.00013688	--	c30589_g1	40.3579	148.477	-1.8793	0.00024002	0.020244	--
c27560_g1	39.2753	2.28399	4.104	5.0628e-07	0.00014271	solute carrier family 45, member 1/2/4	c52647_g1	73.6074	262.345	-1.8335	0.0002411	0.020295	--
c42526_g2	60.1903	5.75226	3.3873	5.2324e-07	0.00014701	--	c39947_g1	275.779	899.747	-1.706	0.00024165	0.020321	--
c50380_g1	1939.86	381.339	2.3468	5.4209e-07	0.0001513	--	c45550_g2	3381.89	12342.6	-1.8677	0.00024241	0.020349	--
c48505_g2	334.818	13.5013	4.6322	5.6257e-07	0.0001565	--	c37320_g1	10.3431	53.6855	-2.3759	0.00024339	0.020407	--
c39720_g1	1385.21	192.595	2.8465	5.6528e-07	0.00015674	--	c23585_g1	0.98399	274.388	-8.1234	0.00024475	0.020489	(+)-neomenthol dehydrogenase
c48186_g1	78.662	3.46937	4.5029	5.8887e-07	0.00016222	L-ascorbate oxidase	c39943_g5	7.89254	43.9718	-2.478	0.00025215	0.021037	--
c34679_g1	3670.19	742.677	2.305	5.9512e-07	0.00016342	--	c50752_g3	273.782	897.787	-1.7133	0.00025776	0.021379	--
c31135_g1	592.773	111.265	2.4135	6.1007e-07	0.00016698	--	c44204_g1	72.6731	243.802	-1.7462	0.00025839	0.02141	--
c51196_g1	205.133	13.9361	3.8797	6.8214e-07	0.00018611	--	c37599_g1	290.823	943.096	-1.6973	0.00025988	0.021492	--
c47208_g2	767.091	149.53	2.359	6.8512e-07	0.00018632	--	c31376_g1	32.5012	126.972	-1.9659	0.00026103	0.021545	--
c9854_g1	52.7745	4.74158	3.4764	6.9556e-07	0.00018855	MFS transporter, NNP family, nitrate/nitrite transporter	c40581_g2	1336.75	4214.01	-1.6565	0.00026302	0.021667	GDP-D-mannose 3', 5'-epimerase
c37526_g1	299.358	51.2064	2.5475	7.1941e-07	0.0001944	--	c28332_g1	47.1163	172.996	-1.8764	0.00027127	0.022277	--
c42342_g2	274.885	49.4954	2.4735	7.4055e-07	0.00019948	--	c48775_g1	31.1473	118.101	-1.9228	0.00027147	0.022277	--
c48064_g1	3013.94	607.943	2.3096	7.4925e-07	0.00020118	--	c46247_g4	0	139.353	#NAME?	0.0002726	0.022348	--
c21031_g1	198.631	32.662	2.6044	7.5517e-07	0.00020213	--	c19077_g1	3.0174	24.6272	-3.0289	0.00027482	0.022508	nuclear pore complex protein Nup160
c32879_g1	156.048	25.411	2.6185	7.6901e-07	0.00020519	--	c30847_g1	0.343154	15.8115	-5.526	0.00027893	0.022779	--
c48281_g1	921.763	179.767	2.3583	8.018e-07	0.00021128	--	c39141_g1	885.831	2770.53	-1.6451	0.00028305	0.023037	spermidine synthase
c52310_g3	698.413	132.692	2.396	7.9992e-07	0.00021128	--	c42716_g3	3.40809	29.7995	-3.1283	0.00028364	0.023052	--
c65398_g1	66.5108	3.81752	4.1229	8.6322e-07	0.00022676	--	c47551_g1	20.5677	87.0408	-2.0813	0.0002861	0.023186	--
c50613_g1	465.162	88.5063	2.3939	8.6911e-07	0.0002276	--	c35197_g1	44.2469	166.06	-1.9081	0.00028877	0.023357	--
c49023_g4	404.064	47.0117	3.1035	9.0693e-07	0.00023605	--	c45773_g1	0	15.4671	#NAME?	0.00028864	0.023357	9-cis-epoxycarotenoid dioxygenase
c39357_g1	326.4	59.3482	2.4594	9.1973e-07	0.00023865	--	c34838_g1	13.0269	60.1227	-2.2064	0.00029546	0.023718	--
c32571_g1	74.2828	9.04987	3.0371	9.2914e-07	0.00024036	glucose-6-phosphate isomerase	c36685_g2	347.342	1111.04	-1.6775	0.00029524	0.023718	--
c47018_g1	133.737	20.3446	2.7167	9.4574e-07	0.00024391	--	c42480_g1	19.5577	81.4868	-2.0588	0.00029795	0.02385	SAUR family protein
c40985_g2	49.268	4.33654	3.506	9.5082e-07	0.00024447	--	c33708_g1	4.03293	29.5729	-2.8744	0.00029921	0.023928	--
c45588_g1	39.8969	2.74628	3.8607	1.0455e-06	0.000268	--	c29709_g1	4.77469	31.5988	-2.7264	0.00030449	0.024259	glucose-1-phosphate adenylyltransferase
c41821_g3	4668.89	750.345	2.6375	1.1316e-06	0.00028576	--	c36512_g1	16.3172	66.9805	-2.0373	0.00030518	0.024291	--
c46089_g2	90.6193	12.8336	2.8199	1.139e-06	0.00028677	--	c50509_g1	14.6876	66.0862	-2.1697	0.00030914	0.02456	pyruvate kinase
c34671_g1	59.8427	1.35809	5.4615	1.1448e-06	0.00028738	--	c34026_g1	272.671	1671.56	-2.616	0.00030957	0.024571	spermidine synthase
c48750_g1	424.155	55.995	2.9212	1.1612e-06	0.00029065	--	c23720_g1	8.83755	52.9843	-2.5838	0.00032192	0.025362	prolactin regulatory element-binding protein
c79370_g1	24.8132	0	Inf	1.1704e-06	0.00029208	--	c74318_g1	2.98746	27.2063	-3.1869	0.00032304	0.025426	--
c51094_g1	1047.13	216.181	2.2761	1.1837e-06	0.00029453	--	c52669_g2	349.915	1243.32	-1.8291	0.00032405	0.025482	MFS transporter, SP family, solute carrier family 2 (facilitated glucose transporter), member 8
c42777_g1	133.473	21.4369	2.6384	1.2368e-06	0.00030595	--	c53145_g1	42.4601	214.034	-2.3337	0.00033584	0.026239	--
c27936_g1	68.5499	8.12324	3.077	1.2435e-06	0.0003067	--	c33986_g1	0	9.91704	#NAME?	0.0003393	0.026412	--
c37913_g2	225.102	40.4782	2.4754	1.4198e-06	0.00034718	--	c3277_g1	0.686308	21.9459	-4.999	0.00034033	0.02642	--
c38899_g2	165.687	27.121	2.611	1.4317e-06	0.00034906	--	c36612_g1	0	62.9219	#NAME?	0.00034609	0.026818	ribonuclease P protein subunit POP4
c34651_g1	22.0447	0.346681	5.9907	1.4444e-06	0.00035116	--	c38602_g1	3.80068	94.4656	-4.6355	0.00034747	0.026876	--
c36855_g1	123.095	19.4004	2.6656	1.4635e-06	0.00035385	--	c30054_g1	51.2363	173.657	-1.761	0.0003658	0.028089	--
c45028_g1	69672	14607.3	2.2539	1.4638e-06	0.00035385	catalase	c34366_g1	3.11832	43.2414	-3.7936	0.00038446	0.029362	--
c46154_g1	276.526	51.9473	2.4123	1.509e-06	0.00036375	--	c42671_g2	101.346	339.779	-1.7453	0.00038594	0.029449	--
c35428_g1	76.4601	9.99942	2.9348	1.5179e-06	0.00036486	--	c40988_g1	107.348	340.893	-1.667	0.00038646	0.029461	myb proto-oncogene protein, plant
c52986_g3	214.11	39.6101	2.4344	1.5263e-06	0.00036584	--	c7421_g1	0	76.3028	#NAME?	0.00039875	0.030235	--
c36050_g1	66.3476	7.54533	3.1364	1.5442e-06	0.00036804	--	c36360_g1	4.23129	245.83	-5.8604	0.00039952	0.03024	lathosterol oxidase
c43711_g2	47.2052	4.13468	3.5131	1.5659e-06	0.00037217	--	c48043_g1	31.2843	112.668	-1.8486	0.00039928	0.03024	--
c35654_g1	57.8152	2.02356	4.8365	1.5988e-06	0.00037788	--	c51071_g1	175.73	554.607	-1.6581	0.000401	0.030325	--
c44277_g1	229.463	41.7366	2.4589	1.6072e-06	0.00037881	--	c44654_g2	117.85	381.946	-1.6964	0.00040302	0.03045	--
c43916_g1	848.978	174.72	2.2807	1.6289e-06	0.00038179	--	c79235_g1	1.04942	17.2853	-4.0419	0.00040882	0.030814	--
c51449_g1	381.493	73.886	2.3683	1.7168e-06	0.00040019	solute carrier family 15 (peptide/histidine transporter), member 3/4	c53006_g1	0.696287	23.734	-5.0911	0.00041118	0.030928	--
c41727_g1	1292.92	195.118	2.7282	1.7323e-06	0.0004027	--	c52589_g2	12.3545	55.3614	-2.1638	0.00041347	0.030992	--
c32850_g1	47.817	4.45032	3.4255	1.7668e-06	0.00040958	--	c48739_g4	28.6814	828.353	-4.8521	0.00041837	0.031304	--
c29419_g1	118.887	18.7626	2.6637	1.8374e-06	0.00042251	calmodulin	c42671_g1	569.26	1802.46	-1.6628	0.00042082	0.031398	glycine cleavage system H protein
c40515_g1	55.1596	6.04279	3.1903	1.9615e-06	0.0004486	--	c46111_g1	1104.95	3467.65	-1.65	0.00042347	0.031546	--
c45145_g1	713.253	147.764	2.2711	1.9605e-06	0.0004486	--	c39688_g1	7.73504	44.1779	-2.5138	0.0004281	0.031835	--
c27946_g1	56.2626	6.38763	3.1388	1.9695e-06	0.0004488	--	c31672_g1	28.0356	103.789	-1.8883	0.00043557	0.032109	--
c42690_g2	204.875	24.7982	3.0464	1.9729e-06	0.0004488	--	c45844_g2	1.37262	16.7108	-3.6058	0.00043743	0.032218	--
c41588_g2	367.521	51.2848	2.8412	2.0096e-06	0.00045592	--	c29990_g1	860.018	2954.94	-1.7807	0.0004424	0.032472	--
c35866_g1	1026.5	147.534	2.7986	2.0398e-06	0.0004603	--	c52717_g2	113.684	370.973	-1.7063	0.00044412	0.03257	--
c68432_g1	45.5974	0	Inf	2.1992e-06	0.00048721	--	c26034_g1	78.1649	342.31	-2.1307	0.00044633	0.032647	--
c39660_g1	90.9866	4.07612	4.4804	2.2159e-06	0.00048909	--	c27614_g1	127.762	401.505	-1.652	0.00045632	0.033206	--
c51250_g2	112.026	16.8854	2.73	2.2307e-06	0.00048909	--	c37709_g1	37.5791	130.497	-1.796	0.0004573	0.033244	cyclin D3, plant
c53554_g2	308.169	62.1763	2.3093	2.2299e-06	0.00048909	--	c45048_g1	199.96	647.116	-1.6943	0.00046312	0.033557	--
c45719_g1	156.2	15.1767	3.3635	2.2754e-06	0.00049652	--	c52589_g6	4.66774	29.895	-2.6791	0.00046445	0.033624	--
c40156_g2	59.5086	2.08082	4.8379	2.2905e-06	0.00049832	--	c36540_g1	353.71	1211.09	-1.7757	0.00046545	0.033635	histone H2A
c34786_g1	95.0476	14.8308	2.6801	2.4735e-06	0.00053677	--	c42399_g2	9251.01	27521.3	-1.5729	0.00046697	0.033635	serine carboxypeptidase-like clade I
c33426_g1	60.0383	6.99584	3.1013	2.4949e-06	0.00053864	--	c12036_g1	0.898601	15.2362	-4.0837	0.0004795	0.034362	--
c40705_g1	297.666	58.9127	2.337	2.5604e-06	0.00055138	--	c49808_g3	263.995	782.467	-1.5675	0.00049144	0.03504	large subunit ribosomal protein LP1
c27903_g2	362.645	72.8746	2.3151	2.5734e-06	0.00055279	H+-transporting ATPase	c24067_g1	11.4621	63.1413	-2.4617	0.00049997	0.035589	--
c27182_g1	132.115	22.5792	2.5487	2.653e-06	0.00056844	--	c39031_g1	42.658	151.512	-1.8285	0.00050062	0.035605	--
c20615_g1	203.547	33.7185	2.5937	2.7317e-06	0.00058238	--	c45554_g1	20.3554	80.5389	-1.9843	0.00050546	0.03592	--
c29890_g1	508.051	108.969	2.221	2.7313e-06	0.00058238	--	c41126_g3	48.8021	170.387	-1.8038	0.00050619	0.035941	DELLA protein
c10325_g1	20.4069	0.318052	6.0036	2.7686e-06	0.00058876	--	c42828_g1	3238.21	12284.6	-1.9236	0.00050831	0.035974	--
c48413_g1	222.843	44.5897	2.3212	2.7785e-06	0.00058939	--	c32468_g1	21.0374	87.3018	-2.0531	0.00051959	0.036682	--
c7386_g1	17.1057	0	Inf	2.8021e-06	0.00059291	--	c30524_g1	1.51948	17.8955	-3.5579	0.00053028	0.037309	--
c44892_g2	345.438	68.7725	2.3285	2.8167e-06	0.00059303	--	c35996_g1	283.952	871.369	-1.6176	0.0005301	0.037309	--
c47450_g1	528.47	18.1243	4.8658	2.8102e-06	0.00059303	--	c24982_g1	57.3032	192.79	-1.7503	0.00053841	0.037786	--
c46992_g1	558.014	113.835	2.2934	2.8434e-06	0.00059719	chloride channel 7	c44721_g1	12.6243	56.8063	-2.1698	0.00054035	0.037859	lactoylglutathione lyase
c38206_g1	435.839	88.7612	2.2958	2.8646e-06	0.00060015	--	c44524_g1	27.82	187.383	-2.7518	0.00054411	0.038009	--
c49592_g2	1678.82	370.444	2.1801	3.0336e-06	0.00063398	--	c48028_g1	96.0351	314.47	-1.7113	0.00054427	0.038009	--
c25239_g1	82.2733	0	Inf	3.2245e-06	0.00067135	--	c52694_g1	404.565	1360.76	-1.75	0.00054504	0.038031	--
c33206_g1	20.2795	0.347048	5.8687	3.2332e-06	0.00067135	--	c46129_g1	42.2491	153.964	-1.8656	0.00055797	0.038743	--
c38574_g1	58.126	7.13899	3.0254	3.2361e-06	0.00067135	--	c35911_g1	13.9554	59.5879	-2.0942	0.00056446	0.039161	--
c34336_g3	1546.56	338.108	2.1935	3.3644e-06	0.00069626	--	c30421_g1	1331.48	3998.62	-1.5865	0.00057041	0.039542	histone H3
c43544_g1	206.719	40.4327	2.3541	3.4091e-06	0.0007038	--	c51657_g2	44.6404	155.45	-1.8	0.00057738	0.039829	CLIP-associating protein 1/2
c38678_g1	42.4421	3.93114	3.4325	3.4428e-06	0.00070731	--	c25747_g1	2.17029	20.2624	-3.2228	0.00059198	0.040481	--
c42150_g2	23.2688	0.664733	5.1295	3.8741e-06	0.00078639	--	c43719_g1	202.596	644.622	-1.6699	0.00059232	0.040481	adenine phosphoribosyltransferase
c47901_g2	68.4919	9.28036	2.8837	3.9024e-06	0.00079024	H+-transporting ATPase	c52999_g2	2.21577	20.2084	-3.1891	0.00059255	0.040481	--
c38128_g3	155.05	29.5483	2.3916	3.9239e-06	0.00079083	--	c43315_g1	10.8617	155.557	-3.8401	0.00059556	0.040621	--
c42524_g4	22.676	0.693728	5.0307	3.916e-06	0.00079083	--	c48409_g1	0	17.5226	#NAME?	0.00059924	0.040708	--
c21159_g2	16.9169	0	Inf	4.1181e-06	0.000828	--	c52576_g3	0.686308	12.9821	-4.2415	0.00062971	0.042405	--
c35917_g1	49.9547	0.693728	6.1701	4.1709e-06	0.00083664	--	c36620_g1	40.3303	134.314	-1.7357	0.00063221	0.042506	--
c47901_g3	319.66	66.6455	2.262	4.3796e-06	0.00087643	H+-transporting ATPase	c49532_g2	3.21972	35.3837	-3.4581	0.00063445	0.042622	(+)-abscisic acid 8'-hydroxylase
c45910_g4	128.392	7.71783	4.0562	4.5119e-06	0.00090078	--	c29361_g3	0	41.9593	#NAME?	0.00065103	0.04353	--
c36901_g1	885.845	167.122	2.4062	4.5289e-06	0.00090204	--	c35480_g1	42.7377	184.78	-2.1122	0.00067218	0.044732	mitogen-activated protein kinase 1/3
c49611_g2	768.387	170.246	2.1742	4.5755e-06	0.00090919	--	c37801_g3	12.7377	81.6878	-2.681	0.00068692	0.045564	--
c31561_g1	19.6586	0.346681	5.8254	4.5909e-06	0.00091012	--	c30081_g1	0.974011	14.5134	-3.8973	0.00068909	0.045607	--
c48747_g1	177.907	34.6305	2.361	4.8102e-06	0.00094813	--	c34018_g1	0.343154	11.3311	-5.0453	0.00069145	0.045728	--
c50358_g3	2471.5	545.601	2.1795	4.9792e-06	0.00097797	--	c47555_g1	2965.67	8792.36	-1.5679	0.00069983	0.04621	serine carboxypeptidase-like clade I
c35032_g3	65.3415	8.87553	2.8801	5.0267e-06	0.000985	--	c51630_g2	837.28	2464.97	-1.5578	0.00072097	0.047275	auxin response factor
c44648_g2	1745.55	395.602	2.1416	5.3096e-06	0.0010381	--	c38134_g1	1569.34	4623.24	-1.5587	0.00072934	0.047713	--
c40202_g3	621.459	139.25	2.158	5.562e-06	0.0010849	--	c40341_g1	5337.42	20220.2	-1.9216	0.00074814	0.048722	--
c30986_g1	113.931	19.6865	2.5329	5.6631e-06	0.0010996	--	c48361_g8	4.03293	26.6555	-2.7245	0.00074821	0.048722	--
c34384_g1	28.6509	1.64788	4.1199	5.6561e-06	0.0010996	heat shock transcription factor, other eukaryote	c41499_g1	5.18167	28.6787	-2.4685	0.00076246	0.049498	--
c47029_g3	969.782	225.889	2.102	5.6897e-06	0.0011	--
c52299_g2	376.27	81.9661	2.1987	5.7334e-06	0.0011031	--
c45245_g1	821.851	180.195	2.1893	5.7866e-06	0.0011093	--
c48110_g2	78.4255	12.4321	2.6573	5.7918e-06	0.0011093	--
c42621_g1	231.38	44.6626	2.3731	5.9178e-06	0.0011309	--
c42801_g2	328.75	65.8136	2.3205	6.0621e-06	0.0011533	--
c38933_g1	55.7474	6.96685	3.0003	6.1278e-06	0.0011632	--
c46261_g3	43.4753	4.48152	3.2781	6.3233e-06	0.0011923	--
c52701_g1	259.857	54.8789	2.2434	6.8068e-06	0.0012806	--
c29292_g1	38.6461	1.27221	4.9249	6.8312e-06	0.0012824	--
c39519_g1	737.395	170.182	2.1154	6.9551e-06	0.0013027	L-arabinokinase
c43800_g1	82.9911	12.7221	2.7056	6.9711e-06	0.0013028	--
c41761_g1	1203.25	278.167	2.1129	7.0252e-06	0.0013101	--
c44892_g1	495.035	110.148	2.1681	7.056e-06	0.0013129	--
c45051_g1	513.559	117.028	2.1337	7.1291e-06	0.0013236	--
c32902_g5	405.414	87.5944	2.2105	7.2119e-06	0.0013332	--
c38521_g1	888.762	165.949	2.4211	7.2094e-06	0.0013332	--
c43972_g1	50.1622	6.09968	3.0398	7.2542e-06	0.0013352	palmitoyl-protein thioesterase
c51303_g1	856.519	120.035	2.835	7.2517e-06	0.0013352	beta-glucosidase
c51067_g1	402.271	38.0299	3.403	7.3098e-06	0.0013425	--
c45161_g1	421.323	92.4472	2.1882	7.3973e-06	0.0013527	transcription factor TGA
c43431_g1	137.032	25.6379	2.4182	7.4192e-06	0.0013538	--
c39885_g2	567.837	38.2962	3.8902	7.4843e-06	0.0013627	homeobox-leucine zipper protein
c48908_g1	177.805	11.0956	4.0022	7.5003e-06	0.0013627	--
c42521_g1	997.401	210.754	2.2426	7.7919e-06	0.0014127	--
c44829_g2	1138.29	271.103	2.07	7.8978e-06	0.0014288	--
c39172_g1	257.867	51.7781	2.3162	8.0575e-06	0.0014546	4,5-DOPA dioxygenase extradiol
c42548_g1	538.636	124.852	2.1091	8.1116e-06	0.0014613	--
c39513_g1	43.5775	4.71185	3.2092	8.2519e-06	0.0014803	--
c44215_g1	282.914	63.0772	2.1652	8.4002e-06	0.0015005	--
c39660_g2	35.3572	2.34161	3.9164	8.582e-06	0.0015298	--
c41938_g1	36.9488	2.02429	4.19	8.713e-06	0.0015499	--
c44794_g1	1025.41	237.911	2.1077	8.9006e-06	0.0015799	--
c25550_g1	50.1503	6.30285	2.9922	9.0414e-06	0.0016016	--
c44503_g2	217.465	46.8577	2.2144	9.1312e-06	0.0016098	--
c52261_g1	103.417	18.0405	2.5192	9.1449e-06	0.0016098	--
c52955_g1	124.775	24.0825	2.3733	9.1382e-06	0.0016098	--
c42956_g1	313.912	71.2955	2.1385	9.3999e-06	0.0016513	--
c65384_g1	15.5443	0	Inf	9.5227e-06	0.0016694	--
c45298_g2	377.7	84.2123	2.1651	9.7712e-06	0.0016989	--
c42633_g1	273.411	60.6843	2.1717	9.8384e-06	0.0017071	--
c6878_g1	15.9155	0	Inf	1.0252e-05	0.001768	--
c43548_g1	4743.16	1142.16	2.0541	1.0338e-05	0.0017784	--
c48407_g1	264.688	40.4108	2.7115	1.0354e-05	0.0017784	--
c39685_g2	56.6056	7.77325	2.8644	1.0438e-05	0.0017856	--
c51186_g2	101.799	18.3278	2.4736	1.043e-05	0.0017856	--
c50076_g1	273.084	20.2962	3.7501	1.0712e-05	0.0018251	--
c40291_g1	333.108	31.6585	3.3953	1.1059e-05	0.0018729	--
c40542_g1	116.855	11.4803	3.3475	1.1289e-05	0.0019081	--
c36569_g1	954.05	233.345	2.0316	1.1638e-05	0.0019593	tubulin beta
c38849_g1	517.953	57.5836	3.1691	1.1809e-05	0.0019841	--
c45786_g3	1810.27	381.163	2.2477	1.2044e-05	0.0020196	auxin-responsive protein IAA
c69624_g1	14.7292	0	Inf	1.207e-05	0.00202	--
c40737_g1	260.497	42.4424	2.6177	1.2197e-05	0.0020373	--
c42202_g1	27.9228	2.02429	3.786	1.2495e-05	0.0020747	--
c52201_g1	768.76	183.678	2.0654	1.2522e-05	0.0020751	--
c53415_g2	179.159	36.8906	2.2799	1.2629e-05	0.0020807	--
c47365_g2	58.4183	8.38513	2.8005	1.3219e-05	0.0021695	--
c50850_g4	15.215	0	Inf	1.3203e-05	0.0021695	--
c34179_g1	250.206	36.3999	2.7811	1.3266e-05	0.0021729	--
c34041_g1	59.1715	8.67089	2.7707	1.3389e-05	0.0021889	--
c34341_g1	41.7177	4.68249	3.1553	1.3501e-05	0.002203	--
c37150_g1	46.9395	5.89781	2.9926	1.3828e-05	0.0022519	--
c33990_g1	76.7201	2.39997	4.9985	1.3857e-05	0.0022524	--
c45490_g2	117.909	22.5772	2.3847	1.3968e-05	0.0022661	--
c27570_g1	145.997	29.8296	2.2911	1.4149e-05	0.002291	H+-transporting ATPase
c39997_g1	112.565	21.4206	2.3937	1.4279e-05	0.0023077	--
c40645_g4	129.559	25.2373	2.36	1.4364e-05	0.0023171	ferulate-5-hydroxylase
c40281_g1	123.141	23.5595	2.3859	1.4547e-05	0.0023378	--
c47952_g1	109.869	20.9616	2.39	1.452e-05	0.0023378	--
c21159_g1	14.848	0	Inf	1.4653e-05	0.0023502	--
c48599_g1	67.863	8.44202	3.007	1.4762e-05	0.0023633	--
c20925_g1	17.3834	0.318052	5.7723	1.498e-05	0.0023937	--
c34588_g1	31.4662	1.67688	4.23	1.5106e-05	0.0024092	--
c42328_g1	171.538	22.14	2.9538	1.5163e-05	0.0024139	--
c48352_g3	22.0113	1.01215	4.4428	1.5205e-05	0.0024142	--
c36075_g1	1707.1	421.454	2.0181	1.5299e-05	0.0024218	N-acetylated-alpha-linked acidic dipeptidase
c40809_g1	338.28	76.4774	2.1451	1.5433e-05	0.0024385	--
c38899_g1	179.909	31.5451	2.5118	1.558e-05	0.0024505	--
c52061_g2	46.7877	6.04132	2.9532	1.5624e-05	0.0024505	--
c21586_g1	36.8955	3.64245	3.3405	1.5791e-05	0.002472	--
c8982_g1	67.6983	6.5928	3.3602	1.5822e-05	0.0024724	--
c40999_g1	118.339	23.8991	2.3079	1.5989e-05	0.0024891	--
c52132_g2	582.894	134.073	2.1202	1.6017e-05	0.0024891	choline dehydrogenase
c31290_g1	957.283	120.127	2.9944	1.6103e-05	0.0024978	RAV-like factor
c44484_g2	973.285	130.02	2.9041	1.6186e-05	0.0025062	--
c26946_g1	20.0501	0.694095	4.8523	1.6469e-05	0.0025449	--
c39442_g1	53.1144	7.74756	2.7773	1.6526e-05	0.0025449	--
c40202_g2	96.2273	2.05182	5.5515	1.6516e-05	0.0025449	--
c29761_g2	520.288	0.318052	10.676	1.6643e-05	0.0025582	--
c48060_g2	4453.54	527.528	3.0776	1.7779e-05	0.002718	--
c11956_g1	85.1907	15.2079	2.4859	1.815e-05	0.0027648	--
c32821_g1	267.532	61.7791	2.1145	1.846e-05	0.0027969	--
c43343_g1	570.013	138.548	2.0406	1.8448e-05	0.0027969	--
c44248_g1	976.744	53.0234	4.2033	1.8507e-05	0.0027991	--
c48509_g2	266.364	62.8234	2.084	1.8609e-05	0.0028095	--
c45614_g1	209.983	45.9045	2.1936	1.9255e-05	0.0028968	branched-chain amino acid aminotransferase
c36785_g1	29.8136	2.39887	3.6355	1.9532e-05	0.002928	--
c41038_g3	14.6396	0	Inf	1.9713e-05	0.0029499	--
c52553_g1	206.265	3.00671	6.1002	1.983e-05	0.0029623	mitogen-activated protein kinase kinase 4/5, plant
c42459_g1	172.747	36.7174	2.2341	2.0031e-05	0.0029818	--
c40793_g1	315.814	75.3773	2.0669	2.0155e-05	0.0029897	--
c44433_g1	562.32	49.2847	3.5122	2.0344e-05	0.0030125	isoflavone 2'-hydroxylase
c37416_g2	724.567	92.216	2.974	2.0783e-05	0.0030605	--
c42423_g1	96.6086	17.6624	2.4515	2.0811e-05	0.0030605	--
c45590_g1	81.3076	13.6184	2.5778	2.0812e-05	0.0030605	--
c46358_g3	17.3454	0.347048	5.6433	2.0774e-05	0.0030605	--
c38066_g1	102.916	20.3534	2.3381	2.1115e-05	0.0030996	--
c52426_g1	66.9842	11.1887	2.5818	2.141e-05	0.0031321	--
c45347_g1	197.502	44.8997	2.1371	2.1749e-05	0.0031762	serine carboxypeptidase-like clade I
c50055_g1	21.1087	0.954156	4.4675	2.2094e-05	0.003221	--
c37361_g1	360.356	85.3265	2.0784	2.2192e-05	0.0032299	--
c40326_g2	1722.23	441.021	1.9654	2.2585e-05	0.0032701	--
c38452_g1	190.4	42.3827	2.1675	2.2697e-05	0.0032808	--
c41985_g3	1127.99	230.356	2.2918	2.2977e-05	0.0033157	--
c40501_g1	194.34	43.1922	2.1697	2.3076e-05	0.0033186	E3 ubiquitin-protein ligase RNF5
c43443_g2	231.229	52.2366	2.1462	2.3071e-05	0.0033186	--
c45602_g1	608.102	59.7872	3.3464	2.3255e-05	0.0033386	--
c42700_g1	311.869	75.827	2.0402	2.3299e-05	0.0033394	--
c40306_g1	43.1095	1.27221	5.0826	2.3537e-05	0.0033678	peroxidase
c35107_g1	2739.33	61.8992	5.4678	2.387e-05	0.0034097	--
c19112_g1	43.198	5.37769	3.0059	2.4946e-05	0.0035574	--
c39519_g2	111.992	22.375	2.3234	2.5171e-05	0.0035834	L-arabinokinase
c30274_g1	38.9601	4.65533	3.065	2.5343e-05	0.0036019	--
c40771_g1	1210.91	310.457	1.9636	2.5574e-05	0.0036225	--
c38829_g2	786.194	198.111	1.9886	2.5749e-05	0.0036413	--
c39834_g2	206.173	46.2877	2.1552	2.6387e-05	0.0037191	--
c52188_g2	924.232	240.834	1.9402	2.6606e-05	0.0037438	RING-H2 zinc finger protein RHA1
c19444_g1	47.9518	4.33618	3.4671	2.6884e-05	0.0037766	--
c45000_g1	236.783	16.3371	3.8573	2.6961e-05	0.0037812	--
c36452_g1	60.236	9.91353	2.6032	2.706e-05	0.0037825	--
c41990_g1	115.378	23.618	2.2884	2.7057e-05	0.0037825	--
c52898_g1	732.615	37.0888	4.304	2.7683e-05	0.0038632	--
c41451_g1	218.283	50.7545	2.1046	2.8019e-05	0.0039038	--
c41593_g5	193.307	43.6787	2.1459	2.8402e-05	0.0039506	--
c33530_g1	58.8362	9.22147	2.6736	2.856e-05	0.0039661	--
c37183_g1	740.311	191.955	1.9474	2.8742e-05	0.0039849	--
c69280_g1	33.5289	3.44038	3.2848	2.9212e-05	0.0040434	F-type H+-transporting ATPase subunit beta
c51932_g2	85.5744	16.7077	2.3567	2.9775e-05	0.004108	--
c30697_g1	132.153	16.2747	3.0215	3.0057e-05	0.0041267	--
c31435_g1	254.502	2.3985	6.7294	3.0031e-05	0.0041267	--
c25346_g1	510.31	9.6845	5.7196	3.0156e-05	0.0041336	--
c12161_g1	38.8966	4.79884	3.0189	3.0933e-05	0.0042196	ferredoxin-nitrite reductase
c49641_g3	13.8923	0	Inf	3.1089e-05	0.0042341	--
c45110_g1	13.8823	0	Inf	3.1179e-05	0.0042395	fatty acid omega-hydroxylase
c46084_g2	78.075	14.0486	2.4744	3.146e-05	0.004271	--
c40482_g1	150.772	34.607	2.1232	3.2472e-05	0.0043942	arabidopsis histidine kinase 2/3/4 (cytokinin receptor)
c43426_g2	1291.79	338.164	1.9336	3.3656e-05	0.0045472	--
c41521_g1	1973.63	320.63	2.6219	3.5248e-05	0.0047482	--
c53550_g3	221.255	41.1754	2.4259	3.5547e-05	0.00478	--
c35436_g1	316.061	38.1053	3.0521	3.6221e-05	0.0048628	--
c50776_g1	2641.32	711.485	1.8924	3.7246e-05	0.0049925	--
c48623_g1	5894.99	1440.17	2.0332	3.828e-05	0.0051231	aldehyde dehydrogenase (NAD+)
c50104_g2	16.215	0.318052	5.6719	3.8374e-05	0.0051276	--
c29050_g1	195.602	46.6559	2.0678	3.8527e-05	0.0051399	--
c45806_g2	2023.78	551.732	1.875	3.9012e-05	0.0051883	calcium-binding protein CML
c40091_g2	62.855	10.1464	2.6311	3.9706e-05	0.0052515	omega-hydroxypalmitate O-feruloyl transferase
c48436_g2	572.698	147.556	1.9565	3.9731e-05	0.0052515	--
c53470_g2	143.818	31.5083	2.1904	3.9735e-05	0.0052515	--
c43682_g1	817.569	128.16	2.6734	4.0048e-05	0.0052846	solute carrier family 15 (peptide/histidine transporter), member 3/4
c16939_g1	60.6759	10.2041	2.572	4.0501e-05	0.0053339	--
c43034_g1	349.2	41.0214	3.0896	4.0547e-05	0.0053339	--
c44709_g1	652.652	174.721	1.9013	4.1927e-05	0.0054899	CCR4-NOT transcription complex subunit 7/8
c37626_g1	1656.91	441.56	1.9078	4.3643e-05	0.0057059	--
c10257_g1	15.8703	0	Inf	4.3931e-05	0.0057259	--
c43882_g1	1632.96	430.637	1.9229	4.3898e-05	0.0057259	L-iditol 2-dehydrogenase
c16717_g1	36.9693	4.36591	3.082	4.4293e-05	0.0057465	--
c46650_g1	140.777	31.7407	2.149	4.4235e-05	0.0057465	--
c22334_g1	13.0967	0	Inf	4.439e-05	0.0057504	--
c49629_g2	244.37	61.0854	2.0002	4.4568e-05	0.0057646	--
c36003_g1	398.51	91.4135	2.1241	4.4754e-05	0.0057798	--
c44576_g1	15.5308	0.347048	5.4839	4.5216e-05	0.0058306	--
c25302_g1	146.34	34.3418	2.0913	4.6614e-05	0.0059836	--
c40324_g1	115.058	20.5555	2.4848	4.6565e-05	0.0059836	--
c40320_g4	130.024	22.2577	2.5464	4.6725e-05	0.0059856	--
c41535_g1	528.022	140.908	1.9058	4.6771e-05	0.0059856	--
c34236_g1	304.214	78.1099	1.9615	4.7033e-05	0.0060101	--
c41187_g1	995.897	266.742	1.9006	4.7316e-05	0.0060372	mlo protein
c38915_g1	163.09	21.2232	2.942	4.7568e-05	0.0060602	interleukin-1 receptor-associated kinase 4
c47074_g1	5183.36	587.354	3.1416	4.8393e-05	0.0061376	gibberellin receptor GID1
c52114_g3	34.8022	3.93187	3.1459	4.9072e-05	0.0062145	--
c16317_g1	58.0276	9.85994	2.5571	4.9591e-05	0.0062532	transketolase
c34324_g1	16.3853	0.318052	5.687	4.9452e-05	0.0062532	--
c25705_g1	32.1758	3.35413	3.262	4.993e-05	0.0062784	ethylene-insensitive protein 3
c42672_g2	593.334	154.528	1.941	4.9947e-05	0.0062784	--
c37402_g3	53.8577	6.53481	3.0429	5.0254e-05	0.0063077	ammonium transporter, Amt family
c39787_g1	418.314	107.422	1.9613	5.091e-05	0.0063668	--
c50758_g1	363.546	53.8566	2.7549	5.095e-05	0.0063668	--
c13006_g1	59.6759	10.1784	2.5516	5.1717e-05	0.0064437	ammonium transporter, Amt family
c8019_g1	30.2094	1.30084	4.5375	5.1643e-05	0.0064437	--
c35505_g2	93.907	18.129	2.3729	5.229e-05	0.0065055	--
c35931_g1	117.889	25.5522	2.2059	5.2929e-05	0.0065466	--
c38343_g1	304.29	69.7519	2.1251	5.2888e-05	0.0065466	--
c40759_g2	1140.05	306.813	1.8937	5.2814e-05	0.0065466	aquaporin NIP
c36149_g1	180.778	37.6106	2.265	5.3289e-05	0.0065663	--
c44253_g1	503.023	136.669	1.8799	5.332e-05	0.0065663	--
c35451_g1	524.93	45.0778	3.5416	5.386e-05	0.0066231	--
c26225_g1	42.9508	2.08155	4.367	5.4207e-05	0.0066562	--
c39846_g1	93.4581	6.44709	3.8576	5.4289e-05	0.0066566	--
c47299_g1	72.0113	13.991	2.3637	5.4749e-05	0.0067034	--
c42047_g1	158.317	37.2854	2.0861	5.4869e-05	0.0067084	heat shock transcription factor, other eukaryote
c28002_g1	15.1932	0.347048	5.4521	5.5026e-05	0.0067178	--
c32698_g1	60.4769	10.6671	2.5032	5.5281e-05	0.0067296	--
c53471_g4	100.066	21.1351	2.2432	5.5429e-05	0.006738	--
c41739_g2	385.341	99.4489	1.9541	5.5579e-05	0.0067465	--
c31188_g1	19.7125	1.04041	4.2439	5.6547e-05	0.0068542	--
c26782_g1	40.5091	5.6939	2.8308	5.7933e-05	0.0070123	--
c35964_g2	414.091	106.63	1.9573	5.8243e-05	0.0070296	--
c20923_g1	21.0675	0.982785	4.422	5.8439e-05	0.0070433	--
c38081_g4	40.5117	5.46321	2.8905	5.8522e-05	0.0070433	--
c50833_g1	1023.85	173.839	2.5582	5.91e-05	0.0071028	--
c41990_g2	80.0279	9.74103	3.0384	6.0237e-05	0.0072276	--
c48547_g1	992.202	269.293	1.8815	6.0308e-05	0.0072276	--
c45690_g4	132.621	30.3824	2.126	6.078e-05	0.0072738	--
c48426_g1	828.023	147.929	2.4848	6.1517e-05	0.0073517	--
c39250_g5	21.7264	1.27221	4.094	6.2671e-05	0.007479	--
c37405_g2	25.2026	1.04078	4.5978	6.3474e-05	0.0075642	--
c35154_g1	257.632	65.2177	1.982	6.3689e-05	0.0075792	KUP system potassium uptake protein
c38532_g1	5529.32	1547.81	1.8369	6.3811e-05	0.0075831	dihydropyrimidinase
c45690_g1	215.17	52.9016	2.0241	6.4339e-05	0.0076351	--
c27845_g1	15.0009	0.347048	5.4338	6.4566e-05	0.0076514	--
c34532_g1	620.622	169.985	1.8683	6.5964e-05	0.0078062	Ca2+-transporting ATPase
c33273_g2	52.0701	8.3855	2.6345	6.6544e-05	0.0078363	--
c50302_g2	507.075	135.026	1.909	6.6506e-05	0.0078363	--
c34900_g1	1523.12	426.961	1.8349	6.7532e-05	0.0079363	--
c38089_g1	200.932	49.3075	2.0268	6.8501e-05	0.0080391	--
c44511_g2	213.109	31.911	2.7395	6.8688e-05	0.0080499	somatic embryogenesis receptor kinase 1
c37288_g2	178.47	41.6199	2.1003	6.9106e-05	0.0080876	--
c49355_g1	3021.4	322.754	3.2267	6.9728e-05	0.008138	nitrate reductase (NAD(P)H)
c54884_g1	12.3904	0	Inf	7.0097e-05	0.0081699	--
c53047_g2	3334.56	932.536	1.8383	7.0806e-05	0.0082412	--
c53479_g2	253.7	64.6047	1.9734	7.1431e-05	0.0083025	--
c35151_g1	761.558	212.283	1.843	7.1954e-05	0.0083405	EREBP-like factor
c42403_g3	216.101	10.4102	4.3756	7.3396e-05	0.008496	--
c51779_g3	2824.39	810.095	1.8018	7.4271e-05	0.0085856	3,4-dihydroxy 2-butanone 4-phosphate synthase / GTP cyclohydrolase II
c47108_g1	74.2948	15.1774	2.2913	7.4615e-05	0.0086136	--
c53449_g1	422.769	68.8153	2.6191	7.4769e-05	0.0086197	--
c48074_g1	734.917	205.385	1.8392	7.7009e-05	0.0088659	--
c44947_g4	258.556	0.318052	9.667	7.7368e-05	0.0088951	--
c21817_g1	15.1596	0.347048	5.449	7.7804e-05	0.0089332	--
c38631_g1	536.919	6.79434	6.3042	7.7995e-05	0.0089429	--
c42694_g1	814.045	99.4484	3.0331	7.8373e-05	0.0089742	--
c52177_g1	832.836	229.391	1.8602	8.072e-05	0.0092304	--
c41229_g1	69.2874	13.5	2.3596	8.1311e-05	0.0092482	--
c43147_g2	2472.34	711.995	1.7959	8.1221e-05	0.0092482	--
c31119_g1	51.4534	8.72925	2.5593	8.1424e-05	0.0092487	glutathione S-transferase
c39752_g4	362.748	99.7639	1.8624	8.1959e-05	0.0092846	--
c36251_g1	637.808	6.12831	6.7015	8.4354e-05	0.0095178	peroxidase
c36947_g1	274.483	17.8332	3.9441	8.4793e-05	0.0095546	--
c39917_g2	428.18	117.204	1.8692	8.6252e-05	0.0097061	--
c35226_g1	118.231	27.3476	2.1121	8.7358e-05	0.0098046	--
c33282_g1	1077.57	63.7467	4.0793	8.8103e-05	0.009862	--
c36558_g1	76.6019	5.84055	3.7132	8.8081e-05	0.009862	--
c35888_g2	487.971	70.5788	2.7895	8.85e-05	0.0098855	--
c52938_g1	2070.52	374.721	2.4661	8.8545e-05	0.0098855	--
c41365_g1	1040.41	296.809	1.8095	8.9229e-05	0.0099487	--
c38391_g1	270.219	70.0973	1.9467	9.0747e-05	0.010078	--
c44022_g1	256.727	7.80482	5.0397	9.1125e-05	0.010107	--
c53550_g1	57.7429	11.0163	2.39	9.1327e-05	0.010116	--
c14504_g1	20.2739	1.32947	3.9307	9.2212e-05	0.010188	--
c39880_g1	176.136	45.0626	1.9667	9.2572e-05	0.01021	--
c75045_g1	32.1336	0	Inf	9.2652e-05	0.01021	--
c47194_g2	1109.13	326.182	1.7657	9.3139e-05	0.01025	--
c42464_g1	138.758	31.5695	2.136	9.3476e-05	0.010272	chitinase
c44079_g2	672.353	188.12	1.8376	9.3585e-05	0.010272	--
c28009_g1	22.4816	1.67651	3.7452	9.4855e-05	0.010372	glutathione peroxidase
c29356_g1	252.698	59.6653	2.0824	9.4835e-05	0.010372	--
c36924_g1	119.401	5.98443	4.3185	9.5885e-05	0.010471	--
c2344_g1	12.1522	0	Inf	9.6392e-05	0.010513	--
c23189_g1	12.6526	0	Inf	9.7235e-05	0.010564	--
c41132_g1	97.1305	21.4762	2.1772	9.7359e-05	0.010564	--
c32519_g1	99.7078	22.5231	2.1463	9.7549e-05	0.010571	--
c42451_g1	389.178	105.821	1.8788	9.8125e-05	0.01062	--
c50189_g4	185.307	47.4795	1.9645	9.8516e-05	0.010648	--
c29984_g1	21.5772	1.70514	3.6615	9.8753e-05	0.01066	--
c42226_g1	33.5126	4.30755	2.9598	9.934e-05	0.01071	--
c42477_g3	335.588	90.0208	1.8984	0.00010033	0.01079	--
c30993_g1	207.19	53.6253	1.95	0.0001009	0.010823	--
c47223_g1	249.671	66.4343	1.91	0.00010085	0.010823	--
c49696_g3	138.253	3.87425	5.1572	0.00010113	0.010834	--
c48434_g1	189.463	48.887	1.9544	0.0001016	0.01087	--
c43971_g1	649.922	153.385	2.0831	0.00010243	0.010946	--
c31175_g1	109.891	13.213	3.056	0.00010261	0.010951	cyclic nucleotide gated channel, other eukaryote
c12858_g1	312.778	11.9639	4.7084	0.00010293	0.010958	--
c2120_g1	14.4394	0.346681	5.3803	0.00010453	0.0111	--
c36367_g1	85.8487	18.5921	2.2071	0.00010482	0.011117	--
c39599_g1	71.5071	14.8032	2.2722	0.00010524	0.011146	--
c35172_g2	60.8568	11.7367	2.3744	0.00010612	0.011186	--
c42403_g1	169.624	6.07142	4.8042	0.00010642	0.011197	--
c35164_g1	36.1054	5.11836	2.8185	0.00010913	0.011445	--
c39633_g2	1022.73	239.426	2.0948	0.00011426	0.011939	--
c25829_g1	11.9898	0	Inf	0.00011482	0.011983	--
c39556_g1	32.0578	0	Inf	0.00011504	0.011991	--
c40326_g1	1637.4	472.929	1.7917	0.00011522	0.011995	--
c3927_g1	27.5816	3.06507	3.1697	0.00011607	0.012069	enolase
c29345_g1	20.0556	1.30084	3.9465	0.00011707	0.012158	--
c49081_g1	275.323	23.6998	3.5382	0.0001193	0.012344	beta-glucosidase
c43172_g1	48.1288	8.26878	2.5412	0.00012045	0.012449	--
c27342_g1	59.7226	10.6062	2.4934	0.0001222	0.012583	--
c40391_g2	46.4791	2.28399	4.347	0.00012331	0.012636	--
c3968_g1	307.887	56.6951	2.4411	0.00012535	0.012829	--
c24269_g1	175.95	13.0386	3.7543	0.00012565	0.012845	--
c48509_g1	322.052	91.2432	1.8195	0.00012628	0.012879	--
c25850_g1	16.4413	0.664733	4.6284	0.00012708	0.01293	--
c14819_g1	53.1181	9.77186	2.4425	0.00012752	0.012956	glyceraldehyde 3-phosphate dehydrogenase
c38616_g2	430.963	24.7957	4.1194	0.00012765	0.012956	--
c37247_g1	791.185	228.466	1.792	0.00012791	0.012966	--
c52068_g2	161.872	5.46431	4.8887	0.00012906	0.013052	--
c35874_g1	92.5269	20.9835	2.1406	0.00012945	0.013056	--
c41600_g1	2702.2	778.93	1.7946	0.0001295	0.013056	--
c46635_g1	172.991	45.6642	1.9216	0.00012956	0.013056	--
c51932_g1	460.757	93.8964	2.2949	0.00013084	0.013154	--
c42306_g1	665.004	196.816	1.7565	0.00013166	0.013205	solute carrier family 25 (mitochondrial oxoglutarate transporter), member 11
c30854_g1	26.0561	2.68829	3.2769	0.00013396	0.013403	--
c39880_g3	177.622	47.7221	1.8961	0.00013448	0.01344	EREBP-like factor
c30696_g1	26.4089	2.60167	3.3435	0.00013501	0.013477	--
c37028_g3	23.016	0.347048	6.0514	0.00013531	0.013491	SAUR family protein
c34355_g1	325.391	14.8901	4.4498	0.00013587	0.013515	RAV-like factor
c37216_g1	672.51	68.1013	3.3038	0.00013577	0.013515	--
c36057_g1	73.6899	16.0152	2.202	0.00013686	0.013598	--
c40057_g1	3348.65	998.676	1.7455	0.00013929	0.013823	--
c42506_g1	300.428	82.0707	1.8721	0.00014013	0.01389	--
c39530_g4	199.714	52.8458	1.9181	0.00014154	0.014013	--
c16456_g1	71.7961	0	Inf	0.00014234	0.01404	--
c33430_g2	92.3771	21.2485	2.1202	0.00014198	0.01404	--
c41330_g1	16700.4	3242.54	2.3647	0.00014247	0.01404	--
c34261_g1	42.5739	6.41736	2.7299	0.00014446	0.01417	--
c50990_g2	55.3752	6.04352	3.1958	0.00014464	0.014172	--
c39103_g2	183.786	45.9372	2.0003	0.00014515	0.014189	--
c47860_g4	619.764	176.894	1.8088	0.00014506	0.014189	--
c52564_g1	2141.33	637.667	1.7476	0.00014616	0.014255	cryptochrome 2
c31650_g1	14.2649	0	Inf	0.00014651	0.014268	--
c33276_g1	59.7239	11.7943	2.3402	0.00014709	0.014296	--
c39971_g1	60.8346	12.0226	2.3391	0.00014748	0.014302	homeobox-leucine zipper protein
c43411_g2	356.053	70.8181	2.3299	0.00014805	0.01434	sedoheptulose-bisphosphatase
c40547_g1	44.492	4.16017	3.4188	0.00014925	0.014423	--
c45052_g1	283.155	21.7952	3.6995	0.00015075	0.014552	pectinesterase
c22822_g1	98.2921	0	Inf	0.0001515	0.014591	--
c45788_g4	45.6525	8.12287	2.4906	0.00015262	0.014665	--
c35099_g1	36.9152	5.83815	2.6606	0.00015291	0.014677	--
c52895_g1	329.038	92.7008	1.8276	0.00015342	0.014709	--
c48780_g1	294.168	81.2828	1.8556	0.00015413	0.01476	--
c34174_g1	44.7797	5.72217	2.9682	0.00015437	0.014766	--
c31995_g1	113.453	0	Inf	0.00015602	0.014891	--
c37151_g1	2877.79	440.363	2.7082	0.00015683	0.014951	--
c22353_g1	209.694	42.5198	2.3021	0.00015863	0.015106	--
c45771_g1	259.506	69.1239	1.9085	0.00016001	0.015221	--
c41308_g2	90.6487	14.342	2.66	0.00016085	0.015267	--
c42577_g1	1371.28	405.075	1.7593	0.00016107	0.01527	--
c48341_g2	59.018	11.4763	2.3625	0.00016204	0.015345	dynein light chain LC8-type
c48329_g1	342.6	96.6726	1.8253	0.0001624	0.015362	--
c24537_g1	31.8567	4.4228	2.8486	0.00016419	0.015496	--
c25950_g1	248.973	40.2074	2.6305	0.00016407	0.015496	--
c39089_g1	196.466	53.5474	1.8754	0.00016463	0.015521	--
c47155_g2	578.453	166.116	1.8	0.000165	0.015538	--
c52811_g1	1337	285.408	2.2279	0.00016644	0.01564	--
c33369_g2	423.302	93.4288	2.1797	0.00016683	0.015659	--
c47631_g1	887.664	75.8865	3.5481	0.00016724	0.01568	--
c45002_g1	501.504	146.889	1.7715	0.00016756	0.015693	calcium-binding protein CML
c38472_g1	761.77	223.707	1.7677	0.00016851	0.015747	--
c40844_g2	380.212	107.131	1.8274	0.00017024	0.015891	--
c32664_g1	30.0472	4.01813	2.9026	0.00017183	0.015987	--
c50928_g1	3588.91	1075.52	1.7385	0.00017202	0.015987	--
c34861_g1	91.8123	22.1454	2.0517	0.00017243	0.01599	glutaredoxin 3
c35448_g1	97.5942	7.91933	3.6233	0.00017227	0.01599	--
c42942_g5	22.4278	1.96594	3.512	0.00017391	0.016109	--
c32703_g2	13.3605	0.318052	5.3926	0.00017521	0.016194	--
c33402_g1	126.417	32.1749	1.9742	0.00017635	0.016247	--
c39668_g1	608.899	175.956	1.791	0.0001762	0.016247	--
c35047_g2	679.406	199.17	1.7703	0.00017687	0.016277	--
c53407_g2	58.1836	9.13559	2.671	0.00017715	0.016285	--
c32902_g7	94.8773	7.89091	3.5878	0.00017775	0.016304	--
c41671_g3	2259.87	686.215	1.7195	0.00017763	0.016304	--
c46627_g2	738.989	219.91	1.7486	0.00017935	0.016433	--
c24523_g1	15.8304	0.693728	4.5122	0.00017977	0.016437	--
c37156_g2	10.958	0	Inf	0.00017974	0.016437	--
c45988_g2	240.094	68.8483	1.8021	0.0001804	0.016477	UDP-glucosyl transferase 73C
c39103_g4	713	215.117	1.7288	0.00018219	0.016586	--
c39286_g1	308.053	89.3729	1.7853	0.00018285	0.016629	--
c37935_g2	3793.13	1154.33	1.7163	0.00018342	0.016651	glycerol kinase
c50369_g1	253.505	72.0369	1.8152	0.00018685	0.016938	--
c51998_g6	153.709	41.9328	1.8741	0.00018818	0.017022	--
c42060_g1	1075.28	114.938	3.2258	0.00018857	0.01704	--
c53499_g4	61.8488	12.086	2.3554	0.00018982	0.017116	--
c53309_g5	64.8629	0	Inf	0.00019134	0.017235	--
c33098_g1	888.267	6.50508	7.0933	0.00019232	0.017286	legumain
c42816_g1	154.412	8.87589	4.1207	0.0001923	0.017286	--
c46839_g4	25.6017	2.22636	3.5235	0.00019323	0.01734	--
c47119_g1	754.648	222.774	1.7602	0.00019333	0.01734	--
c43911_g2	165.824	6.79414	4.6092	0.00019359	0.017345	--
c39361_g3	35.53	5.23234	2.7635	0.00019423	0.017384	--
c31973_g1	204.97	40.359	2.3445	0.00019542	0.017454	--
c44815_g1	55.9898	11.0147	2.3457	0.0001959	0.01746	--
c50380_g2	59.1734	12.0533	2.2955	0.00019572	0.01746	--
c37125_g3	729.064	0	Inf	0.00019631	0.017478	--
c45005_g3	1274.19	241.005	2.4024	0.00019773	0.017568	--
c35757_g1	44.2191	7.77729	2.5073	0.00019858	0.017625	--
c44849_g1	52.1952	10.0892	2.3711	0.00019894	0.017638	--
c27714_g1	24.8394	0	Inf	0.00020037	0.017747	--
c43967_g2	58.9929	0	Inf	0.00020321	0.017942	--
c48335_g3	593.339	179.49	1.725	0.00020639	0.018204	--
c43867_g5	154.681	41.2262	1.9077	0.00020895	0.018391	heat shock transcription factor, other eukaryote
c51091_g1	141.753	18.0113	2.9764	0.00021063	0.018501	--
c34186_g1	2050.91	372.8	2.4598	0.00021471	0.018839	--
c38051_g1	1265.41	376.929	1.7472	0.00021512	0.018856	--
c40217_g1	771.099	7.42731	6.6979	0.00021604	0.018917	--
c52284_g2	31.2598	4.4228	2.8213	0.00021639	0.018928	--
c26761_g1	10.7601	0	Inf	0.00021685	0.018942	--
c43927_g1	483.357	141.543	1.7719	0.00021699	0.018942	--
c37275_g1	30.7617	4.07648	2.9157	0.00021817	0.018986	--
c46277_g1	468.172	138.829	1.7537	0.00021899	0.019038	--
c48165_g1	193.289	53.9807	1.8402	0.00022398	0.019432	--
c38332_g3	242.976	68.9144	1.8179	0.00022582	0.019522	--
c39829_g1	844.618	262.539	1.6858	0.0002259	0.019522	syntaxin 1B/2/3
c79031_g1	22.8939	2.39924	3.2543	0.00022558	0.019522	geranylgeranyl reductase
c36260_g1	40.7743	3.41102	3.5794	0.00022846	0.01964	--
c38150_g3	482.476	13.2691	5.1843	0.000228	0.01964	homeobox-leucine zipper protein
c38580_g2	10.9958	0	Inf	0.0002284	0.01964	--
c38972_g1	27.208	2.08118	3.7086	0.0002288	0.019649	--
c41230_g1	65.0485	1.64752	5.3032	0.00022965	0.019682	--
c37703_g1	321.346	49.897	2.6871	0.00023156	0.019786	--
c41462_g1	1534.88	354.457	2.1144	0.00023142	0.019786	--
c51409_g2	371.89	66.5595	2.4822	0.00023123	0.019786	trehalose 6-phosphate synthase/phosphatase
c27572_g1	179.488	14.9453	3.5861	0.00023185	0.019791	--
c36972_g4	193.455	48.5645	1.994	0.00023226	0.019806	multidrug resistance protein, MATE family
c35208_g1	63.4304	13.2706	2.2569	0.00023357	0.019838	--
c26991_g1	69.5857	14.6588	2.247	0.00023419	0.019871	--
c41521_g4	20.2774	1.70588	3.5713	0.00023567	0.019976	--
c42473_g1	2531.75	778.091	1.7021	0.00023877	0.020159	--
c52218_g1	912.735	245.404	1.895	0.0002387	0.020159	--
c36106_g1	441.11	129.8	1.7649	0.0002403	0.020248	--
c41624_g1	341.96	44.223	2.951	0.00024246	0.020349	--
c28920_g1	200.628	18.4134	3.4457	0.0002451	0.020489	--
c34444_g2	32.0217	3.38202	3.2431	0.000245	0.020489	--
c50458_g1	339.717	100.695	1.7543	0.00024536	0.02049	--
c42918_g1	521.218	154.422	1.755	0.00025255	0.02105	--
c50978_g5	316.528	94.8191	1.7391	0.00025284	0.021053	--
c43674_g2	2467.89	759.833	1.6995	0.00025655	0.021342	H+-transporting ATPase
c32226_g1	137.783	22.2564	2.6301	0.00025696	0.021354	--
c50125_g1	82.443	19.1941	2.1027	0.00025758	0.021379	--
c35414_g1	964.532	301.904	1.6757	0.00025885	0.021427	--
c31102_g2	10.6503	0	Inf	0.00026015	0.021493	--
c38394_g1	42.491	7.6892	2.4663	0.00026207	0.02161	--
c52864_g3	209.284	2.37061	6.4641	0.00026561	0.021859	--
c44093_g7	22.1749	0.636104	5.1235	0.00026926	0.022138	--
c30607_g1	14.8679	0.693361	4.4225	0.00027722	0.022683	--
c40895_g1	73.1445	16.8529	2.1178	0.00027801	0.022726	sulfate transporter 2, low-affinity
c11900_g1	10.367	0	Inf	0.00027925	0.022783	--
c39719_g2	381.544	87.9567	2.117	0.00028275	0.023037	--
c47355_g3	725.228	222.125	1.7071	0.00028318	0.023037	--
c53256_g1	32.1921	0.346681	6.537	0.00028447	0.023097	--
c9203_g1	22.4493	2.42676	3.2096	0.00028522	0.023137	--
c34207_g1	393.489	118.407	1.7326	0.0002891	0.023362	KUP system potassium uptake protein
c37424_g1	35.895	4.68396	2.938	0.00029075	0.023473	--
c53502_g2	65.5786	15.2336	2.106	0.00029191	0.023544	--
c53722_g1	18.173	1.3302	3.7721	0.00029377	0.023672	--
c46953_g2	1987.18	641.145	1.632	0.00029535	0.023718	--
c51863_g1	2339.95	726.534	1.6874	0.00029508	0.023718	--
c49020_g1	299.423	87.7999	1.7699	0.00029688	0.023787	--
c64114_g1	30.2259	4.4239	2.7724	0.00029673	0.023787	fructose-bisphosphate aldolase, class I
c47860_g6	104.63	27.316	1.9375	0.00030053	0.024011	--
c45461_g4	21.0452	2.08155	3.3378	0.00030224	0.024125	--
c26259_g1	42.8247	7.89421	2.4396	0.00030339	0.024194	--
c32227_g1	659.009	28.4475	4.5339	0.00030758	0.024459	--
c37028_g2	80.3344	18.934	2.085	0.00031201	0.024696	SAUR family protein
c41476_g1	197.182	20.3758	3.2746	0.00031192	0.024696	photosystem II oxygen-evolving enhancer protein 2
c43643_g1	595.267	183.13	1.7007	0.0003117	0.024696	--
c52900_g1	556.007	168.307	1.724	0.00031606	0.024993	3-hydroxybutyryl-CoA dehydrogenase
c52310_g4	12.8429	0.347048	5.2097	0.0003176	0.025091	--
c49315_g3	1142.4	44.4377	4.6841	0.00031853	0.025141	--
c39943_g3	77.467	18.8504	2.039	0.00031928	0.025177	--
c33436_g1	26.4247	3.38202	2.9659	0.00032722	0.025684	--
c44511_g1	76.8664	11.0426	2.7993	0.00032695	0.025684	--
c49819_g2	1645.44	506.704	1.6993	0.00033254	0.026077	--
c39803_g1	544.485	174.607	1.6408	0.0003336	0.026136	WRKY transcription factor 33
c41336_g6	17.4389	1.32947	3.7134	0.00033421	0.02616	--
c44517_g1	1324.17	411.243	1.687	0.00033505	0.026202	--
c39678_g1	85.2684	20.6137	2.0484	0.00033639	0.026258	--
c41015_g5	32.4112	3.46754	3.2245	0.00033672	0.02626	--
c47056_g1	827.581	192.758	2.1021	0.00033873	0.026392	F-box and leucine-rich repeat protein 1 (S-phase kinase-associated protein 2)
c31013_g1	2169.3	343.211	2.6601	0.00034025	0.02642	--
c50289_g1	153.205	42.8688	1.8375	0.0003398	0.02642	--
c37428_g1	188.144	54.4099	1.7899	0.00034241	0.026557	--
c40883_g1	151.916	42.6122	1.8339	0.0003474	0.026876	--
c32756_g1	667.74	206.3	1.6945	0.00035165	0.027172	--
c39613_g5	17.7923	1.01141	4.1368	0.00035195	0.027172	--
c34324_g3	10.4204	0	Inf	0.00035457	0.02735	--
c41141_g1	65.717	12.2575	2.4226	0.00035827	0.02761	--
c34594_g1	9.96841	0	Inf	0.00036112	0.027754	--
c41506_g1	6179.5	1968.4	1.6505	0.00036061	0.027754	--
c50290_g1	591.451	135.588	2.125	0.00036082	0.027754	cytokinin dehydrogenase
c43097_g1	3875.34	467.742	3.0505	0.00036729	0.028177	chitinase
c45223_g2	215.313	63.1088	1.7705	0.00037195	0.028509	interleukin-1 receptor-associated kinase 4
c42224_g1	142.539	39.3981	1.8552	0.00037393	0.028635	--
c40871_g2	120.017	23.1204	2.376	0.00038247	0.029262	--
c42314_g1	223.737	65.1273	1.7805	0.00038399	0.029352	--
c38531_g1	254.123	61.8968	2.0376	0.00039349	0.029971	--
c43526_g3	480.664	149.262	1.6872	0.00039675	0.030192	interleukin-1 receptor-associated kinase 4
c23052_g1	249.911	76.9146	1.7001	0.00039759	0.030229	--
c43778_g1	843.595	267.36	1.6578	0.00039854	0.030235	--
c5307_g1	25.5076	1.38782	4.2	0.00039855	0.030235	--
c36975_g1	78.7705	13.4407	2.551	0.00040892	0.030814	cyclic nucleotide gated channel, other eukaryote
c38736_g2	361.521	111.472	1.6974	0.00040877	0.030814	--
c48749_g1	4534.76	1036.22	2.1297	0.00041011	0.030876	--
c43526_g1	713.513	224.426	1.6687	0.00041152	0.030928	interleukin-1 receptor-associated kinase 4
c46358_g2	38.3871	7.14302	2.426	0.00041302	0.030992	--
c47382_g1	450.824	138.455	1.7031	0.00041326	0.030992	--
c36409_g1	437.15	136.67	1.6774	0.00041545	0.031112	--
c35070_g1	70.7219	10.3217	2.7765	0.00041954	0.031364	--
c43400_g2	1082.08	349.188	1.6317	0.00042007	0.031376	--
c40022_g1	89.3503	23.1564	1.9481	0.00042111	0.031398	DnaJ homolog subfamily B member 13
c35357_g1	625.716	196.46	1.6713	0.00042536	0.031659	--
c37102_g1	50.9829	10.8365	2.2341	0.00042882	0.031861	--
c52444_g1	1765.77	542.144	1.7035	0.00042984	0.031909	--
c44780_g2	1251.65	369.898	1.7586	0.00043099	0.031966	shikimate O-hydroxycinnamoyltransferase
c32900_g1	13.8744	0.694095	4.3212	0.000433	0.032031	calcium-dependent protein kinase
c43077_g1	102.253	28.0977	1.8636	0.00043274	0.032031	multidrug resistance protein, MATE family
c48352_g1	7320.7	856.567	3.0953	0.00043269	0.032031	--
c41251_g1	51.2921	3.06507	4.0647	0.00043386	0.032066	--
c37279_g1	51.23	0	Inf	0.00043425	0.032068	--
c3865_g1	27.5022	4.04785	2.7643	0.00043466	0.03207	glutamine synthetase
c71991_g1	28.5502	0.6651	5.4238	0.00043834	0.032257	--
c49941_g3	186.128	14.7423	3.6583	0.00044079	0.03241	--
c30440_g1	286.683	88.9467	1.6884	0.00044178	0.032454	phospholipase D1/2
c35406_g1	26.7985	0.954156	4.8118	0.00044513	0.032615	--
c19445_g1	79.7079	14.908	2.4186	0.00044568	0.032628	--
c29824_g1	54.4606	9.07409	2.5854	0.00044707	0.032673	--
c53281_g4	76.2666	18.3013	2.0591	0.00044795	0.032709	--
c27311_g1	1158	178.405	2.6984	0.00045092	0.032841	solute carrier family 31 (copper transporter), member 1
c49246_g1	1508.95	489.687	1.6236	0.00045084	0.032841	splicing factor, arginine/serine-rich 7
c52284_g1	1456.97	478.777	1.6055	0.00045072	0.032841	--
c46597_g1	320.131	98.0565	1.707	0.00045763	0.033244	--
c35436_g2	180.589	37.908	2.2521	0.00046116	0.033472	--
c51380_g1	922.945	299.268	1.6248	0.00046258	0.033547	--
c22313_g1	254.621	24.6501	3.3687	0.00046694	0.033635	--
c37762_g1	308.547	94.7929	1.7026	0.00046681	0.033635	--
c45993_g2	31.1644	5.14369	2.599	0.00046668	0.033635	--
c51611_g2	197.036	58.8042	1.7445	0.00046629	0.033635	--
c38203_g1	192.723	40.9034	2.2362	0.00046811	0.033689	peroxidase
c35387_g1	1959.04	3.03497	9.3342	0.00046928	0.033742	chitinase
c36282_g1	83.4537	0.694095	6.9097	0.00046965	0.033742	--
c47770_g1	81.5518	4.74085	4.1045	0.00047375	0.034007	--
c47027_g1	329.432	103.567	1.6694	0.00047457	0.034038	--
c35462_g1	44.0923	0	Inf	0.00048011	0.034377	actin, other eukaryote
c43818_g3	1962.25	659.446	1.5732	0.00048457	0.034667	EREBP-like factor
c50821_g3	375.016	118.038	1.6677	0.0004863	0.034762	H+-transporting ATPase
c51251_g2	87.35	22.5145	1.956	0.00048953	0.034963	--
c38929_g1	9.81552	0	Inf	0.00048995	0.034964	--
c44730_g1	497.488	22.4071	4.4726	0.00049881	0.035536	--
c69046_g1	27.5201	4.07612	2.7552	0.0005067	0.035947	cell division protease FtsH
c42148_g1	418.117	133.872	1.6431	0.00050835	0.035974	--
c59164_g1	23.1708	0	Inf	0.00050775	0.035974	--
c37750_g1	246.827	55.5931	2.1505	0.00051602	0.036486	ABA responsive element binding factor
c35159_g1	101.133	27.3739	1.8854	0.00051965	0.036682	--
c42129_g1	361.933	114.199	1.6642	0.00052229	0.036838	--
c38037_g1	1107.89	328.319	1.7546	0.00052956	0.037309	--
c38583_g1	6445.9	2133.08	1.5954	0.00053275	0.037451	--
c30201_g1	266.88	82.6002	1.692	0.0005359	0.037642	--
c14439_g1	38.5238	0	Inf	0.00053909	0.037803	--
c29277_g1	68.1877	13.9647	2.2877	0.00054165	0.03792	--
c41420_g1	357.973	112.036	1.6759	0.00054342	0.038009	--
c26530_g1	20.9742	2.37098	3.1451	0.00055012	0.038323	--
c41638_g1	1750.61	568.209	1.6234	0.00054981	0.038323	--
c51406_g2	62.7822	15.2663	2.04	0.00055111	0.03836	--
c45638_g1	1431.04	102.306	3.8061	0.00055193	0.038386	--
c26857_g1	27.5823	3.00671	3.1975	0.00055498	0.038566	--
c35951_g2	199.633	60.9613	1.7114	0.0005738	0.039726	--
c40051_g1	195.003	60.5347	1.6877	0.000574	0.039726	--
c41459_g3	6586.24	1881.13	1.8079	0.00057483	0.03975	--
c48924_g3	120.935	3.35266	5.1728	0.00057731	0.039829	--
c51318_g1	1474.94	435.204	1.7609	0.00057661	0.039829	--
c24330_g1	9.31759	0	Inf	0.00057834	0.039863	--
c21371_g1	79.3369	20.5212	1.9509	0.00058149	0.040048	--
c45416_g1	97.3414	21.5955	2.1723	0.00058294	0.040115	--
c49151_g2	114.378	32.5524	1.813	0.00058678	0.040346	--
c44605_g1	53.9529	12.5453	2.1046	0.00058782	0.040385	--
c24670_g1	18.1586	1.7345	3.3881	0.00058886	0.040398	--
c58773_g1	43.1182	8.93331	2.271	0.00058895	0.040398	pyruvate, orthophosphate dikinase
c48242_g1	114.099	30.7312	1.8925	0.00058953	0.040405	--
c30489_g1	63.1477	15.6392	2.0136	0.00059185	0.040481	ATP-binding cassette, subfamily B (MDR/TAP), member 1
c31498_g1	184.627	43.657	2.0803	0.00059461	0.040589	SAUR family protein
c39588_g1	91.1591	24.4582	1.8981	0.00059648	0.040651	--
c38778_g1	1181.4	395.788	1.5777	0.00059757	0.040693	--
c34681_g1	52.064	12.1417	2.1003	0.0005989	0.040708	ATP-binding cassette, subfamily B (MDR/TAP), member 1
c47883_g1	62.7798	15.4904	2.0189	0.00059893	0.040708	--
c36035_g1	77.7799	21.104	1.8819	0.000608	0.041271	--
c46178_g2	285.078	78.7168	1.8566	0.00061136	0.041465	interleukin-1 receptor-associated kinase 4
c34538_g1	635.247	206.164	1.6235	0.00061425	0.041562	beta-glucosidase
c50978_g1	306.763	99.8993	1.6186	0.00061387	0.041562	--
c53321_g4	138.86	0.954156	7.1852	0.00061404	0.041562	--
c47213_g1	1101.29	74.8256	3.8795	0.00061763	0.041757	--
c41686_g1	637.197	214.677	1.5696	0.0006187	0.041796	--
c32272_g1	343.441	24.7443	3.7949	0.0006213	0.041938	gibberellin receptor GID1
c29594_g1	47.9946	10.0884	2.2502	0.00062421	0.042101	--
c21130_g1	197.318	44.1595	2.1597	0.00062585	0.042179	--
c48003_g1	91.9081	24.8082	1.8894	0.00063049	0.042424	--
c37882_g1	359.263	116.794	1.6211	0.00063674	0.042709	--
c45207_g1	224.484	17.6611	3.668	0.00063656	0.042709	--
c45049_g2	16.0463	1.35919	3.5614	0.00063896	0.042824	--
c47188_g1	1797.59	617.19	1.5423	0.00064029	0.042879	--
c51973_g1	66.7742	0	Inf	0.00064328	0.043045	--
c50164_g3	145.431	29.6931	2.2921	0.00065457	0.043732	--
c46795_g3	142.899	43.0079	1.7323	0.00066124	0.044108	--
c49794_g2	45.6367	9.39618	2.28	0.00066112	0.044108	--
c37427_g1	668.047	227.979	1.551	0.00066582	0.044379	--
c50893_g2	769.969	190.508	2.0149	0.00067138	0.044714	--
c23441_g1	301.914	95.0088	1.668	0.00067557	0.044888	--
c37996_g1	4440.2	1385.76	1.68	0.00067516	0.044888	--
c38615_g1	47.0625	10.174	2.2097	0.00068213	0.045288	EREBP-like factor
c37550_g2	185.154	58.2152	1.6693	0.00068736	0.045564	myb proto-oncogene protein, plant
c50884_g2	60.3622	9.71696	2.6351	0.00068869	0.045607	splicing factor 3A subunit 3
c45289_g1	1369.81	474.244	1.5303	0.00069814	0.046135	--
c5292_g1	50.6788	8.15207	2.6361	0.00070058	0.046223	--
c45490_g1	449.826	64.0945	2.8111	0.00070746	0.046641	--
c49837_g2	378.877	123.508	1.6171	0.00070878	0.046656	--
c50341_g2	600.574	184.859	1.6999	0.00070852	0.046656	--
c51449_g2	11.6167	0.346681	5.0664	0.00070945	0.046663	--
c43016_g1	127.416	38.7062	1.7189	0.00071015	0.046673	--
c41246_g1	698.765	202.821	1.7846	0.00071518	0.046968	--
c48454_g4	17.5482	1.70588	3.3627	0.00071913	0.047191	phosphoglycerate kinase
c39226_g1	118.235	25.8146	2.1954	0.0007246	0.047443	ATP-binding cassette, subfamily B (MDR/TAP), member 1
c52515_g3	841.407	281.487	1.5797	0.00072465	0.047443	--
c31517_g2	932.148	310.024	1.5882	0.00073657	0.04812	--
c50821_g4	430.409	65.1021	2.7249	0.00073669	0.04812	H+-transporting ATPase
c48750_g2	30.0419	5.00091	2.5867	0.00074353	0.048529	--
c50683_g1	1711.05	592.625	1.5297	0.0007473	0.048722	--
c32316_g1	274.137	87.3699	1.6497	0.00075037	0.048788	--
c44093_g5	42.7768	0	Inf	0.0007501	0.048788	--
c51617_g3	26.6454	4.10511	2.6984	0.00075342	0.048949	--
c30274_g2	23.8862	3.38202	2.8202	0.0007657	0.049671	--
c50002_g1	820.79	90.573	3.1799	0.00076891	0.04984	mitochondrial chaperone BCS1
