# Supplementary material for: Transcriptome analysis of the genes regulating phytohormone and cellular patterning in Lagerstroemia plant architecture
Source: Sci Rep. 2018 Oct 11;8:15162. doi: 10.1038/s41598-018-33506-8 (PMC6181930; doi:10.1038/s41598-018-33506-8)
Supplement: Supplementary file 3 — Supplementary Table S11 [file 41598_2018_33506_MOESM3_ESM.xlsx]

## Sheet: Sheet1
Supplementary Table S11
Gene ID	S	D	gene name
c10257_g1	0	1.47667	--
c10325_g1	0.113333	7.46333	--
c11654_g1	3.48667	0.473333	interleukin-1 receptor-associated kinase 4
c11900_g1	0	1.47667	--
c11956_g1	0.5	2.92333	--
c12036_g1	1.72333	0.106667	--
c12161_g1	0.106667	0.92	ferredoxin-nitrite reductase
c12391_g1	19.1667	4.9	actin beta/gamma 1
c12807_g1	1.49	0.113333	--
c12858_g1	0.806667	21.6567	--
c13006_g1	0.22	1.37667	ammonium transporter, Amt family
c14061_g2	4.74333	0	--
c14439_g1	0	6.68	--
c14504_g1	0.126667	1.91	--
c14637_g1	2.45333	0.123333	--
c14704_g1	9.11333	1.30333	--
c14819_g1	0.376667	2.11333	glyceraldehyde 3-phosphate dehydrogenase
c15449_g1	2.46	0	--
c16317_g1	0.206667	1.28667	transketolase
c16456_g1	0	4.02	--
c16717_g1	0.706667	6.96667	--
c16939_g1	0.356667	2.17	--
c18728_g1	1.02333	11.5433	SAUR family protein
c19077_g1	0.89	0.106667	nuclear pore complex protein Nup160
c19112_g1	7.02	51.0767	--
c19444_g1	0.513333	5.69667	--
c19445_g1	0.593333	3.13667	--
c19583_g1	3.29	29.2367	--
c19944_g1	2.68333	0	--
c20534_g1	1.12	0.0233333	--
c20615_g1	8.11333	48.3267	--
c20923_g1	1.48	28.6	--
c20925_g1	0.0533333	3.12333	--
c21031_g1	7.95333	47.5767	--
c21130_g1	4.25333	19.35	--
c21159_g1	0	2.24	--
c21159_g2	0	1.77667	--
c2120_g1	0.0233333	0.996667	--
c21306_g1	14	1.12333	--
c21371_g1	2.97	11.71	--
c21443_g1	226.55	0.233333	flavonoid 3'-monooxygenase
c21586_g1	0.893333	16.6167	--
c21817_g1	0.07	3.02667	--
c22313_g1	8.30667	81.0867	--
c22334_g1	0	3.02	--
c22353_g1	3.36	16.68	--
c22397_g1	0	2.47667	--
c22474_g2	9.10333	0	--
c22493_g1	14.3267	1.63333	--
c22822_g1	0	6.88667	--
c23052_g1	19.1233	62.4733	--
c23189_g1	0	3.73333	--
c23351_g1	8.48667	1.59333	--
c23441_g1	14.4367	45.5233	--
c2344_g1	0	4.52333	--
c23585_g1	28.15	0.103333	(+)-neomenthol dehydrogenase
c23720_g1	5.64	0.963333	prolactin regulatory element-binding protein
c23783_g1	56.41	15.4267	--
c24067_g1	5.62333	1.39	--
c24269_g1	1.67333	23.9933	--
c24330_g1	0	0.663333	--
c24360_g1	0.01	1.40333	--
c24427_g1	0.23	13.69	--
c24430_g1	12.06	1.11333	--
c24458_g1	10.1433	1.59	--
c24523_g1	0.0666667	1.50667	--
c24537_g1	2.13333	14.9067	--
c24670_g1	0.826667	8.19667	--
c24859_g1	9.47	60.4833	--
c24922_g1	19.26	195.86	--
c24982_g1	47.8833	14.39	--
c25034_g2	0.0466667	2.89333	aquaporin TIP
c25239_g1	0	231.89	--
c25302_g1	8.77667	37.41	--
c25346_g1	1.17333	61.2367	--
c25550_g1	0.456667	3.86333	--
c25604_g1	4.91333	47.6867	--
c25674_g1	4.76667	0.553333	SAUR family protein
c25705_g1	28.4033	209.763	ethylene-insensitive protein 3
c25747_g1	1.88667	0.21	--
c25829_g1	0	1.64	--
c25838_g1	81.88	15.75	--
c25850_g1	0.03	0.746667	--
c25950_g1	5.6	35.1933	--
c26034_g1	195.323	43.6633	--
c26137_g1	2.63667	0.0133333	chalcone synthase
c26225_g1	0.653333	13.5467	--
c26259_g1	1.10333	6.20667	--
c26369_g1	2.48667	86.7233	sucrose synthase
c26369_g2	2.12	70.0633	sucrose synthase
c26530_g1	1.01	8.75667	--
c26565_g1	118.223	6.25	--
c26761_g1	0	1.37	--
c26782_g1	2.26333	15.7933	--
c26826_g1	0.526667	0.0133333	--
c26851_g1	0.03	3	--
c26857_g1	0.47	4.33667	--
c26946_g1	0.123333	3.66667	--
c26968_g1	129.063	24.46	--
c26991_g1	0.856667	3.91	--
c27182_g1	2.19667	13.0767	--
c27229_g1	47.9433	0.0466667	--
c27311_g1	12.5933	84.3967	solute carrier family 31 (copper transporter), member 1
c27342_g1	2.00333	11.0367	--
c27438_g1	1.69	0.0866667	--
c27560_g1	0.07	1.27	solute carrier family 45, member 1/2/4
c27570_g1	6.27333	30.5	H+-transporting ATPase
c27572_g1	7.58667	84.44	--
c27614_g1	48.7567	15.66	--
c27660_g1	0.923333	32.3933	--
c27714_g1	0	11.78	--
c27770_g1	1.88333	0.28	--
c27845_g1	0.0733333	3.21667	--
c27903_g2	11.0633	55.44	H+-transporting ATPase
c27936_g1	0.0866667	0.763333	--
c27946_g1	2.72333	23.7133	--
c28002_g1	0.06	2.72667	--
c28009_g1	0.306667	4.09	glutathione peroxidase
c28192_g2	4.85667	33.52	--
c28325_g1	0.33	11.3233	--
c28332_g1	17.7233	4.96333	--
c28334_g1	1.67667	0.253333	--
c28336_g2	5.14333	0.15	--
c28518_g1	21.9267	1.78	--
c28792_g1	48.2933	10.8967	--
c28920_g1	4.16333	46.5133	--
c29050_g1	5.28	22.69	--
c29277_g1	1.53333	7.54333	--
c29292_g1	0.866667	26.0767	--
c29342_g1	3.04	42.7033	--
c29345_g1	0.103333	1.65	--
c29356_g1	7.69333	32.6167	--
c29361_g3	2.61667	0	--
c29419_g1	2.65333	17.07	calmodulin
c29453_g1	0	1.97	--
c29453_g2	0	2.09333	--
c29495_g1	0.24	9.95667	--
c29516_g2	0.0333333	7.28	--
c29531_g1	71.72	21.66	--
c29594_g1	0.806667	3.86667	--
c29599_g1	0.03	3.99333	--
c29709_g1	0.85	0.136667	glucose-1-phosphate adenylyltransferase
c29761_g2	0.0666667	114.673	--
c29824_g1	2	11.6133	--
c29890_g1	21.43	37.0433	--
c29984_g1	0.103333	1.45	--
c29990_g1	833.04	196.927	--
c30054_g1	16.6467	5.03333	--
c30081_g1	0.673333	0.0466667	--
c30201_g1	12	39.8533	--
c30274_g1	0.22	1.92	--
c30274_g2	0.223333	1.56667	--
c30282_g2	37.4467	0.0233333	(+)-neomenthol dehydrogenase
c30344_g1	14.9667	0.31	--
c30397_g1	1.18	17.4533	--
c30421_g1	816.463	272.313	histone H3
c30440_g1	12.6567	41.89	phospholipase D1/2
c30489_g1	3.09667	12.75	ATP-binding cassette, subfamily B (MDR/TAP), member 1
c30524_g1	0.98	0.0933333	--
c30537_g1	21.7833	1.51333	--
c30589_g1	15.14	4.21667	--
c30607_g1	0.04	2.91	--
c30696_g1	0.243333	2.45333	--
c30697_g1	2.80667	22.9733	--
c30741_g1	0.286667	3.37	aquaporin TIP
c30806_g1	14.1167	1.56333	glutaredoxin 3
c30847_g1	1.07	0.0233333	--
c30854_g1	22.2667	171.347	--
c30939_g1	10.2367	2.55333	--
c30986_g1	3.15	18.2533	--
c30993_g1	3.38667	13.3767	--
c31013_g1	33.7067	217.473	--
c31092_g2	16.23	0.976667	--
c31102_g2	0	0.98	--
c31119_g1	2.13333	12.51	glutathione S-transferase
c31122_g3	14.9533	2.61333	--
c31135_g1	39.92	184.617	--
c31175_g1	2.34667	15.01	cyclic nucleotide gated channel, other eukaryote
c31188_g1	0.17	2.46667	--
c31290_g1	21.8667	173.853	RAV-like factor
c31376_g1	8.28667	2.20667	--
c31435_g1	1.58333	16.06	--
c31498_g1	2.85333	12.4233	SAUR family protein
c31517_g2	124.14	378.86	--
c31546_g1	332.187	27.55	glutathione S-transferase
c31561_g1	0.216667	10.94	--
c31650_g1	0	1.45333	--
c31672_g1	21.9333	6.77	--
c31735_g1	1.56667	15	--
c31973_g1	2.30333	12.2067	--
c31995_g1	0	2.24	--
c32113_g1	2.40333	0.326667	--
c32207_g1	1.66333	0.176667	--
c32226_g1	1.35	8.52667	--
c32227_g1	2.05	50.96	--
c32237_g1	0.913333	17.9033	--
c32272_g1	2.58667	37.94	gibberellin receptor GID1
c32289_g1	6.49667	0.646667	--
c32316_g1	11.8367	38.4567	--
c32373_g1	5.02667	0.356667	small subunit ribosomal protein S5
c32468_g1	16.3733	4.17667	--
c32519_g1	1.69333	7.62667	--
c32571_g1	2.24333	18.6733	glucose-6-phosphate isomerase
c32651_g1	1.17	9.05	--
c32664_g1	0.51	3.91667	--
c32674_g1	7.02	1.05667	--
c32698_g1	0.603333	3.49333	--
c32703_g2	0.543333	22.6733	--
c32713_g1	35.0067	9.42667	--
c32756_g1	28.4533	192.62	--
c32761_g1	3.24	0.0433333	--
c32768_g1	0	5.03667	SAUR family protein
c3277_g1	3.96333	0.12	--
c32821_g1	3.04	13.4067	--
c32841_g2	10.2	2.56333	--
c32850_g1	1.90333	19.3233	--
c32872_g1	0.25	8.73333	--
c32879_g1	3.76	23.3733	--
c32900_g1	0.0266667	0.596667	calcium-dependent protein kinase
c32902_g1	3.89	29.4933	--
c32902_g2	1.38667	36.62	--
c32902_g3	0.59	9.99667	--
c32902_g5	11.0467	60.9933	--
c32902_g7	0.783333	9.31333	--
c33014_g1	9.70333	67.73	--
c33061_g1	73.2833	595.66	--
c33098_g1	0.196667	27.62	legumain
c33103_g1	33.29	5.59333	auxin efflux carrier family
c33129_g1	0.33	8.66	trehalose 6-phosphate synthase/phosphatase
c33153_g2	18.6133	100.023	CCR4-NOT transcription complex subunit 7/8
c33186_g1	0.0566667	6.82333	--
c33206_g1	0.0433333	2.66667	--
c33254_g1	6.84	50.2767	--
c33273_g2	1.29	8.09667	--
c33276_g1	1.67667	8.58	--
c33282_g1	4.06	67.63	--
c33289_g1	0.18	11.6533	--
c33304_g1	0.846667	9.82333	HSP20 family protein
c33369_g2	5.27667	24.1633	--
c33383_g1	0.476667	5.8	--
c33402_g1	3.88333	15.44	--
c33426_g1	1.13333	9.77667	--
c33427_g1	14.9467	3.15667	--
c33430_g2	2.48667	4.99	--
c33436_g1	0.67	4.26667	--
c33475_g1	55.66	1.55667	--
c33494_g2	3.87667	0.576667	--
c33530_g1	1.73333	11.21	--
c33572_g1	1.69333	35.7467	--
c33618_g1	1.98	0.116667	--
c33708_g1	5.17333	0.713333	--
c33756_g1	41.69	7.1	auxin efflux carrier family
c33876_g2	0.46	6.49333	--
c33986_g1	1.56333	0	--
c33990_g1	0.226667	7.45667	--
c34010_g1	1.18333	20.3967	--
c34018_g1	0.563333	0.0633333	--
c34026_g1	172.847	31.2533	spermidine synthase
c34030_g1	3.44	0.36	--
c34041_g1	1.02333	7.12	--
c34112_g3	2.29	23.4467	--
c34117_g1	1.72667	13.7167	--
c34121_g1	4.04667	0.633333	--
c34174_g1	2.45333	20.14	--
c34175_g1	11.87	1.88667	--
c34179_g1	0.923333	6.46667	--
c34186_g1	26.0467	152.38	--
c34207_g1	10.6367	36.0967	KUP system potassium uptake protein
c34236_g1	5.42333	21.8967	--
c34247_g1	0	7.44	--
c34252_g2	8.13	1.92	--
c34261_g1	1.44	9.42667	--
c34324_g1	0.02	1.03333	--
c34324_g3	0	1.67	--
c34336_g3	15.4167	71.7933	--
c34338_g1	0.53	8.62667	--
c34341_g1	2.73	8.08	--
c34342_g1	1.81333	25.5133	--
c34355_g1	1.18667	26.48	RAV-like factor
c34366_g1	9.35667	0.556667	--
c34384_g1	0.0766667	1.32333	heat shock transcription factor, other eukaryote
c34397_g1	0.156667	7.72667	calcium-binding protein CML
c34444_g2	0.91	6.61333	--
c34476_g1	8.83333	62.4	--
c34490_g1	8.32	1.23	--
c34532_g1	2.40333	9.11	Ca2+-transporting ATPase
c34538_g1	17.8	55.3167	beta-glucosidase
c34541_g4	0.0766667	8.80667	--
c34565_g1	14.6033	3.56	HSP20 family protein
c34572_g1	10.4633	67.4233	solute carrier family 39 (zinc transporter), member 1/2/3
c34588_g1	0.663333	7.20667	--
c34594_g1	0	1.16333	--
c34651_g1	0.0966667	4.27	--
c34671_g1	0.0766667	3.52333	--
c34679_g1	66.0367	333.12	--
c34681_g1	2.35667	10.2833	ATP-binding cassette, subfamily B (MDR/TAP), member 1
c34697_g1	18.31	4.22667	aquaporin SIP
c34786_g1	0.936667	6.17667	--
c34838_g1	2.36667	0.523333	--
c34861_g1	2.07	8.91	glutaredoxin 3
c34900_g1	38	139.953	--
c34941_g1	37.1633	0.963333	--
c35032_g1	2.02	20.02	--
c35032_g2	0.986667	12.49	--
c35032_g3	1.45667	43.3267	--
c35047_g2	10.0067	35.0067	--
c35070_g1	0.613333	4.24667	--
c35099_g1	0.253333	1.59667	--
c35103_g2	1.66	0.0133333	phospholipase A1
c35107_g1	0.98	43.86	--
c35111_g1	0.153333	2.44667	--
c35151_g1	8.18667	29.6533	EREBP-like factor
c35154_g1	3.87	16.58	KUP system potassium uptake protein
c35159_g1	17.6133	61.7867	--
c35164_g1	0.503333	3.67	--
c35172_g2	3	19.9	--
c35197_g1	26.0267	7.12333	--
c35208_g1	0.88	4.42667	--
c35226_g1	1.80333	8.00333	--
c35241_g1	14.3733	6.32333	--
c35245_g1	7.9	71.6	homeobox-leucine zipper protein
c35270_g2	258.453	69.89	histone H4
c35319_g1	1.45	34.3233	molecular chaperone DnaJ
c35357_g1	13.9933	45.37	--
c35387_g1	0.27	172.627	chitinase
c35406_g1	0.0333333	1.02	--
c35414_g1	18.5867	59.9333	--
c35428_g1	0.583333	4.52667	--
c35436_g1	2.13333	18.5	--
c35436_g2	3.40667	16.8967	--
c35446_g1	3.56667	0.266667	--
c35448_g1	0.43	5.26333	--
c35451_g1	8.43333	97.45	--
c35462_g1	0	2.24333	actin, other eukaryote
c35480_g1	6.61	1.58333	mitogen-activated protein kinase 1/3
c35505_g2	1.32	7.07667	--
c35610_g1	1.29333	10.3867	--
c35654_g1	0.233333	6.62667	--
c35757_g1	0.303333	1.78333	--
c35793_g1	1.34333	0.0233333	spermidine synthase
c35796_g1	6.39	39.1233	malate dehydrogenase (oxaloacetate-decarboxylating)(NADP+)
c35866_g1	8.34333	60.9133	--
c35874_g1	1.56	6.90667	--
c35876_g1	0.746667	8.93333	solute carrier family 15 (peptide/histidine transporter), member 3/4
c35888_g2	3.47333	25.3133	--
c35911_g1	4.62667	1.12	--
c35917_g1	0.02	1.6	--
c35927_g1	16.67	0.193333	--
c35931_g1	1.61	7.50333	--
c35936_g1	47.19	9.67667	--
c35951_g2	3.50667	11.6733	--
c35964_g2	6.98333	27.7567	--
c35996_g1	131.913	44.13	--
c36003_g1	3.98333	17.84	--
c36035_g1	0.793333	2.95333	--
c36050_g1	0.87	7.73667	--
c36057_g1	1.07667	5.13667	--
c36064_g2	0.523333	10.3567	--
c36075_g1	17.6867	71.0933	N-acetylated-alpha-linked acidic dipeptidase
c36105_g2	47.65	9.25	glyceraldehyde 3-phosphate dehydrogenase
c36106_g1	14.52	49.4933	--
c36149_g1	1.77	8.59	--
c36233_g1	0.233333	9.49	--
c36251_g1	0.393333	31.9233	peroxidase
c36258_g1	3.5	0.623333	--
c36258_g2	6.77	1.39	--
c36260_g1	0.19	2.38	--
c36273_g1	0.0966667	16.2167	TBCC domain-containing protein 1
c36282_g1	0.0666667	9.36667	--
c36360_g1	12.22	0.233333	lathosterol oxidase
c36367_g1	1.64333	8.00667	--
c36409_g1	5.86333	19.32	--
c36452_g1	0.886667	5.48667	--
c36512_g1	1.31333	0.326667	--
c36540_g1	59.1233	19.8633	histone H2A
c36550_g1	664.803	94.3567	superoxide dismutase, Cu-Zn family
c36558_g1	0.33	4.43	--
c36569_g1	15.5133	61.8667	tubulin beta
c36588_g2	0.163333	3.56333	--
c36612_g1	2.88333	0	ribonuclease P protein subunit POP4
c36620_g1	26.7467	8.06667	--
c36684_g2	14.7667	1.92667	omega-amidase
c36685_g2	81.6467	26.5533	--
c36785_g1	0.47	3.59667	--
c36803_g1	1.97667	16.9833	disease resistance protein RPS2
c36855_g1	1.03667	6.86667	--
c36877_g1	0.646667	5.12	--
c36878_g1	6.1	0.0466667	--
c36901_g1	12.3167	66	--
c36924_g1	0.51	11.1133	--
c36947_g1	0.69	10.6933	--
c36972_g4	4.10667	16.6067	multidrug resistance protein, MATE family
c36975_g1	0.263333	1.53667	cyclic nucleotide gated channel, other eukaryote
c37028_g2	2.18	8.90333	SAUR family protein
c37028_g3	0.03	2.09333	SAUR family protein
c37055_g1	0.406667	4.45333	--
c37068_g1	2.21667	17.36	gibberellin receptor GID1
c37102_g1	0.646667	2.92667	--
c37103_g1	3.18667	21.2833	F-box and leucine-rich repeat protein 1 (S-phase kinase-associated protein 2)
c37125_g3	0	7.98333	--
c37131_g1	4.60333	0.473333	--
c37150_g1	0.263333	2.18333	--
c37151_g1	9.92	64.1033	--
c37156_g2	0	28.68	--
c37183_g1	7.58667	30.5567	--
c37205_g1	778.767	14370	--
c37216_g1	30.6433	108.38	--
c37243_g1	11.98	0.41	--
c37247_g1	5.04667	18.0867	--
c37275_g1	0.413333	3.11667	--
c37279_g1	0	11.5033	--
c37288_g2	1.46	6.48333	--
c37320_g1	2.75333	0.56	--
c37327_g1	4.74333	0.88	--
c37361_g1	3.66	15.67	--
c37402_g3	0.233333	2.02333	ammonium transporter, Amt family
c37405_g2	0.0766667	1.93667	--
c37416_g2	4.32333	34.6467	--
c37424_g1	0.16	1.25	--
c37427_g1	12.7633	33.79	--
c37428_g1	2.76667	10.05	--
c37525_g2	0.446667	22.02	--
c37525_g3	0.166667	11.86	--
c37526_g1	1.23	7.48667	--
c37550_g2	5.87667	21.5433	myb proto-oncogene protein, plant
c37590_g2	0.506667	11.9367	--
c37599_g1	162.383	58.99	--
c37626_g1	20.97	80.2933	--
c37626_g2	3.84	54.76	--
c37698_g1	15.2267	0.61	--
c37703_g1	4.94	30.1633	--
c37709_g1	8.77667	2.59	cyclin D3, plant
c37750_g1	2.75	12.17	ABA responsive element binding factor
c37762_g1	5.53667	18.7167	--
c37801_g2	3.74667	0.353333	--
c37801_g3	2.66333	0.446667	--
c37838_g2	3.60667	0.166667	--
c37882_g1	9.85	30.5433	--
c37892_g1	16.7233	46.75	--
c37913_g1	0.943333	8.22667	--
c37913_g2	2.91667	16.6733	--
c37935_g2	28.3	95.3767	glycerol kinase
c37972_g1	117.06	23.3633	multidrug resistance protein, MATE family
c37996_g1	84.75	275.943	--
c38012_g1	1.86667	11.8033	--
c38037_g1	11.1867	38.29	--
c38051_g1	32.7133	109.223	--
c38066_g1	1.08	5.42333	--
c38073_g1	0.223333	12.6433	peroxidase
c38081_g4	0.306667	2.26667	--
c38089_g1	2.45333	10.27	--
c38128_g3	36.0867	33.2333	--
c38128_g5	0.166667	3.40333	--
c38134_g1	195.71	68.9933	--
c38149_g1	1.72333	0.08	--
c38150_g3	0.72	26.1767	homeobox-leucine zipper protein
c38203_g1	1.67667	8.05333	peroxidase
c38206_g1	3.36667	16.7433	--
c38211_g1	33.7533	0.82	caffeic acid 3-O-methyltransferase
c38247_g2	1.37333	0.09	--
c38308_g1	28.2167	4.37	--
c38332_g1	0.23	14.3967	--
c38332_g3	2.16333	9.98333	--
c38343_g1	5.27667	17.0367	--
c38391_g1	9.60667	36.9967	--
c38394_g1	0.43	2.83667	--
c38418_g1	4.72667	25.5467	dynein light chain LC8-type
c38447_g1	8.74	79.91	thioredoxin 1
c38451_g1	0.0766667	9.67	--
c38452_g1	4.68	21.3433	--
c38472_g1	19.42	65.2467	--
c38519_g1	0.98	8.44667	--
c38521_g1	5.36333	28.3667	--
c38523_g2	1.44	17.22	--
c38531_g1	7.30667	30.26	--
c38532_g1	38.6533	141.867	dihydropyrimidinase
c38552_g1	8.05667	2.20667	--
c38559_g6	3.88667	0.53	--
c38574_g1	0.4	2.72	--
c38580_g2	0	2.65	--
c38583_g1	107.5	330.443	--
c38593_g2	2.66	0.533333	--
c38602_g1	5.58	0.23	--
c38615_g1	0.513333	2.25667	EREBP-like factor
c38616_g2	6.27	55.2433	--
c38631_g1	0.4	32.4067	--
c38636_g1	2.61333	0.106667	--
c3865_g1	0.15	1.08333	glutamine synthetase
c38663_g1	0.403333	3.97	sucrose synthase
c38663_g2	0.203333	2.57333	sucrose synthase
c38678_g1	0.363333	9.05	--
c38736_g2	10.7433	28.1133	--
c38760_g1	14.22	3.22	--
c38762_g1	2.81333	45.2667	--
c38778_g1	24.8733	77.5567	--
c38829_g2	7.07	28.9033	--
c38838_g1	0.786667	20.0167	--
c38849_g1	2.52	23.11	--
c38899_g1	1.54333	9.26667	--
c38899_g2	1.33333	8.81667	--
c38915_g1	1.56667	12.2533	interleukin-1 receptor-associated kinase 4
c38929_g1	0	1.07667	--
c38930_g1	49.4767	14.4933	carbonic anhydrase
c38933_g1	0.256667	2.11333	--
c38972_g1	0.0833333	1.16	--
c38994_g1	1.80667	0.24	--
c38996_g6	0.646667	6.01333	--
c39002_g1	9.74333	51.2267	glutathione S-transferase
c39031_g1	6.27	1.86667	--
c39089_g1	2.84	10.8167	--
c39103_g2	1.76333	8.04667	--
c39103_g4	21.4133	72.45	--
c39141_g1	94.14	30.3167	spermidine synthase
c39172_g1	2.35	11.9067	4,5-DOPA dioxygenase extradiol
c39195_g1	70.6633	18.1133	--
c39210_g2	76.7233	20.99	--
c39218_g2	7.63333	0.0766667	--
c39226_g1	1.85667	8.52667	ATP-binding cassette, subfamily B (MDR/TAP), member 1
c39250_g5	0.383333	6.66667	--
c39251_g1	1.44667	0.0966667	--
c3927_g1	0.0833333	0.763333	enolase
c39286_g1	4.03333	14.39	--
c39302_g1	0.64	8.81	--
c39304_g1	338.08	102.71	jasmonate ZIM domain-containing protein
c39357_g1	7.45333	37.22	--
c39361_g3	0.363333	4.04333	--
c39442_g1	0.276667	1.97667	--
c39458_g1	0.0433333	1.73333	--
c39490_g1	17.3967	701.513	peroxidase
c39490_g3	49.7833	13.5	peroxidase
c39513_g1	0.176667	1.71	--
c39519_g1	3.07667	13.7933	L-arabinokinase
c39519_g2	2.79667	14.1667	L-arabinokinase
c39530_g1	2.64	21.4267	--
c39530_g4	4.12	15.8067	--
c39556_g1	0	7.40333	--
c39588_g1	0.64	2.73667	--
c39599_g1	0.356667	1.79667	--
c39608_g1	58.2567	4.48	--
c39613_g1	1.29667	13.9133	EREBP-like factor
c39613_g5	0.156667	2.69	--
c39615_g5	0	2.78667	--
c39633_g2	18.84	70.0767	--
c39660_g1	0.283333	6.77	--
c39660_g2	0.1	1.52667	--
c39668_g1	7.49667	26.76	--
c39678_g1	2.04	5.12333	--
c39685_g2	78.0167	464.933	--
c39688_g1	1.49667	0.27	--
c3968_g1	8.55	48.0533	--
c39719_g2	3.42333	14.8667	--
c39720_g1	6.43667	46.88	--
c39752_g4	10.7767	40.4633	--
c39787_g1	5.04	20.0267	--
c39803_g1	3.51333	11.4233	WRKY transcription factor 33
c39829_g1	15.26	43.62	syntaxin 1B/2/3
c39834_g2	3.89	17.6467	--
c39846_g1	0.363333	5.33333	--
c39880_g1	7.98	31.99	--
c39880_g3	5.17333	19.2567	EREBP-like factor
c39885_g2	2.86	42.4933	homeobox-leucine zipper protein
c39917_g2	10.2067	36.6067	--
c39931_g2	41.2433	211.57	apolipoprotein D and lipocalin family protein
c39943_g1	20.3967	3.14667	--
c39943_g3	2.33	10.4567	--
c39943_g5	31.87	5.08	--
c39947_g1	53.01	16.63	--
c39956_g1	2.33	16.94	transmembrane 9 superfamily member 2/4
c39971_g1	2.17	10.7567	homeobox-leucine zipper protein
c39997_g1	1.17667	6.28	--
c40002_g1	5.00667	0.566667	asparagine synthase (glutamine-hydrolysing)
c40022_g1	0.916667	3.65	DnaJ homolog subfamily B member 13
c40039_g1	18.5033	2.15667	aquaporin TIP
c40051_g1	6.18667	18.5467	--
c40057_g1	34.66	119.823	--
c40091_g2	0.333333	2.16	omega-hydroxypalmitate O-feruloyl transferase
c40151_g1	9.49	1.50333	--
c40156_g2	0.113333	3.18	--
c40191_g1	1.89333	0.306667	--
c40202_g2	0.0666667	3.23667	--
c40202_g3	4.97667	22.33	--
c40217_g1	0.293333	30.19	--
c40260_g1	3.79333	26.07	malate dehydrogenase (oxaloacetate-decarboxylating)(NADP+)
c40267_g1	1.77333	0.276667	--
c40281_g1	1.18333	6.32	--
c40291_g1	1.77667	19.25	--
c40306_g1	0.0566667	1.95	peroxidase
c40320_g4	9.24	62.76	--
c40324_g1	1.45333	8.31	--
c40326_g1	15.7967	55.4533	--
c40326_g2	34.74	137.253	--
c40341_g1	2318.01	636.57	--
c40372_g4	6.01	0.436667	--
c40391_g1	8.15667	1.13333	--
c40391_g2	0.12	3.31333	--
c40404_g1	0.66	6.11667	--
c40409_g1	0.866667	27.47	--
c40450_g1	1.00667	8.11	--
c40482_g1	0.583333	2.64333	arabidopsis histidine kinase 2/3/4 (cytokinin receptor)
c40483_g4	0	1.86333	hypothetical protein
c40492_g1	58.7867	4.55667	flavonol 3-O-glucosyltransferase
c40492_g2	65.4133	5.14667	flavonol 3-O-glucosyltransferase
c40501_g1	1.82667	8.48333	E3 ubiquitin-protein ligase RNF5
c40515_g1	0.383333	3.56333	--
c40542_g1	1.02	10.5967	--
c40546_g1	4.59667	0.49	--
c40547_g1	0.436667	3.79667	--
c40581_g2	479.013	153.607	GDP-D-mannose 3', 5'-epimerase
c40645_g4	0.866667	4.1	ferulate-5-hydroxylase
c40705_g1	3.51	16.4567	--
c40726_g1	8.26333	0.92	--
c40737_g1	1.22	7.65667	--
c40759_g2	10.1333	38.8967	aquaporin NIP
c40771_g1	15.0667	58.67	--
c40793_g1	15.0833	62.4767	--
c40809_g1	2.33333	10.66	--
c40844_g2	4.32	15.6133	--
c40871_g2	1.06	5.57667	--
c40881_g1	566.723	3040.19	--
c40883_g1	7.43333	26.6533	--
c40895_g1	0.613333	2.27667	sulfate transporter 2, low-affinity
c40985_g2	0.406667	7.58667	--
c40988_g1	22.7567	7.04667	myb proto-oncogene protein, plant
c40996_g2	61.0767	16.9233	--
c40999_g1	1.61333	7.18667	--
c41015_g5	1.62333	14.2233	--
c41018_g1	0.233333	1.91333	--
c41021_g2	0	23.0367	--
c41038_g3	0	3.64	--
c41043_g1	4.45333	1.25	--
c41077_g7	0.843333	21.6633	--
c41126_g3	9.92	2.96333	DELLA protein
c41132_g1	1.17667	6.32667	--
c41141_g1	12.31	13.6	--
c41165_g1	1.86667	0.306667	--
c41187_g1	7.13667	27.53	mlo protein
c41197_g1	12.2767	2.77	--
c41197_g3	12.2733	2.51333	--
c41229_g1	1.04333	5.48	--
c41230_g1	0.0566667	2.45333	--
c41246_g1	7.65	27.0633	--
c41251_g1	0.07	1.02	--
c41272_g1	5.19667	0	myb proto-oncogene protein, plant
c41276_g2	30.7067	0.106667	--
c41291_g1	0.16	14.4267	--
c41304_g1	6.15333	56.3833	--
c41308_g2	0.776667	5.13667	--
c41330_g1	217.173	1156.84	--
c41336_g6	0.0766667	1.06	--
c41340_g1	1.58667	12.3967	nuclear transcription factor Y, alpha
c41365_g1	17.0167	64.8467	--
c41379_g1	12.68	1.26667	myb proto-oncogene protein, plant
c41389_g1	5.94333	2.99333	--
c41401_g1	14.4133	2.95667	--
c41401_g2	3.43667	0	--
c41401_g3	32.88	1.82	--
c41420_g1	2.41667	7.84	--
c41436_g1	3.00667	0.0366667	myb proto-oncogene protein, plant
c41451_g1	1.78667	7.79333	--
c41459_g2	31.5467	0.99	--
c41459_g3	213.333	748.537	--
c41462_g1	12.6367	57.76	--
c41476_g1	1.3	13.6167	photosystem II oxygen-evolving enhancer protein 2
c41488_g1	169.39	42.8367	--
c41499_g1	10.7833	1.85	--
c41506_g1	76.35	242.327	--
c41521_g1	31.8533	139.71	--
c41521_g4	0.0766667	0.953333	--
c41535_g1	8.45333	30.82	--
c41566_g1	0.713333	41.7167	--
c41569_g1	4.70667	1.17667	--
c41588_g2	4.93	36.8433	--
c41593_g5	2.01667	10.0133	--
c41600_g1	20.83	74.57	--
c41624_g1	2.96667	18.08	--
c41638_g1	46.8167	138.303	--
c41645_g1	229.02	25.89	inositol oxygenase
c41671_g3	27.9533	95.36	--
c41673_g1	8.95667	45.0767	--
c41686_g1	8.46667	26.14	--
c41717_g1	18.4067	5.41667	--
c41727_g1	3.85	26.13	--
c41739_g2	8.80667	35.1567	--
c41761_g1	6.81667	30.3733	--
c41813_g1	67.85	22	--
c41821_g3	24.2367	152.123	--
c41913_g3	8.83333	2.63333	--
c41938_g1	0.153333	3.53	--
c41953_g1	43.4933	1.80667	--
c41985_g3	15.8833	66.18	--
c41990_g1	5.19	30.7633	--
c41990_g2	4	24.65	--
c42011_g1	929.263	159.72	--
c42015_g1	1.19667	7.11333	--
c42047_g1	1.85333	8.27	heat shock transcription factor, other eukaryote
c42049_g1	5.33333	0.14	--
c42060_g1	2.44333	22.6567	--
c42122_g1	2.56333	0.416667	aldose 1-epimerase
c42129_g1	5.99	20.8933	--
c42147_g1	0.206667	4.86	calcium-binding protein CML
c42148_g1	4.29667	13.1567	--
c42150_g2	0.136667	4.66333	--
c42186_g1	1.51667	11.5	--
c42187_g2	7.76333	1.37667	--
c42202_g1	5.88667	30.49	--
c42224_g1	2.91333	9.32	--
c42226_g1	0.52	4.12333	--
c42305_g2	9.56667	2.80667	--
c42306_g1	7.99333	28.1367	solute carrier family 25 (mitochondrial oxoglutarate transporter), member 11
c42314_g1	1.47	5.08333	--
c42328_g1	0.76	5.94333	--
c42342_g2	0.62	3.71667	--
c42380_g1	140.587	904.447	--
c42399_g2	762.057	263.213	serine carboxypeptidase-like clade I
c42400_g1	16.9133	91.2233	xyloglucan:xyloglucosyl transferase
c42403_g1	0.136667	3.58667	--
c42403_g3	0.18	3.92667	--
c42409_g1	9.80667	2.16	--
c42423_g1	0.56	2.57333	--
c42436_g1	40.64	9.08333	--
c42444_g1	1.75667	16.7767	--
c42451_g1	4.20667	15.7567	--
c42459_g1	5.55	31.8267	--
c42464_g1	1.01	4.12333	chitinase
c42473_g1	37.8667	122.997	--
c42477_g1	0.643333	11.67	--
c42477_g2	0.113333	4.09667	--
c42477_g3	2.39	9.12333	--
c42480_g1	4.78333	1.01333	SAUR family protein
c42506_g1	1.76333	6.62	--
c42521_g1	7.07667	34.6133	--
c42524_g2	0.12	2.86333	--
c42524_g4	0.0866667	2.69333	--
c42526_g2	0.363333	5.04667	--
c42548_g1	8.99667	40.7233	--
c42577_g1	11.0967	38.3167	--
c42599_g1	9.93333	2.19	--
c42621_g1	1.88667	9.73667	--
c42633_g1	1.17333	6.73	--
c42671_g1	141.35	52.1267	glycine cleavage system H protein
c42671_g2	137.517	42.78	--
c42672_g2	7.70667	30.51	--
c42690_g2	0.976667	8.06333	--
c42694_g1	7.94333	73.3267	--
c42700_g1	3.15667	11.83	--
c42716_g3	2.58	0.323333	--
c42777_g1	1.1	6.84333	--
c42801_g1	2.27333	37.32	--
c42801_g2	2.36	11.93	--
c42816_g1	0.833333	11.5233	--
c42819_g2	326.397	17.3267	--
c42828_g1	771.21	224.64	--
c42830_g1	0.603333	12.0367	hydroquinone glucosyltransferase
c42830_g3	0.486667	9.32667	hydroquinone glucosyltransferase
c42864_g1	79.9233	429.497	copper chaperone
c42918_g1	6.80333	23.5367	--
c42942_g5	0.423333	5.61667	--
c42956_g1	1.71	7.84	--
c43016_g1	1.15	3.95	--
c43034_g1	2.53333	22.7967	--
c43040_g1	13.3667	243.643	--
c43065_g1	1.59667	8.72333	--
c43077_g1	2.38333	6.66	multidrug resistance protein, MATE family
c43097_g1	15.8967	117.8	chitinase
c43140_g1	15.3633	4.64667	--
c43147_g2	28.73	102.443	--
c43172_g1	0.406667	2.33	--
c43175_g2	10.8967	5.72	--
c43185_g1	1.22667	17.4033	MFS transporter, SP family, solute carrier family 2 (myo-inositol transporter), member 13
c43299_g1	0.41	7.84	auxin responsive GH3 gene family
c43315_g1	7.40333	0.563333	--
c43315_g2	8.69	0.646667	--
c43343_g1	3.64667	15.8833	--
c43364_g1	0.91	11.4	--
c43400_g2	11.07	34.0567	--
c43411_g2	2.39333	12.24	sedoheptulose-bisphosphatase
c43426_g2	30.48	106.68	--
c43431_g1	0.91	5.11	--
c43443_g2	5.94667	26.8567	--
c43479_g1	19.55	4.41333	IAA-amino acid hydrolase
c43518_g2	100.527	21.0967	--
c43526_g1	7.35	24.01	interleukin-1 receptor-associated kinase 4
c43526_g3	4.51333	15.01	interleukin-1 receptor-associated kinase 4
c43540_g2	6.15667	44.0167	--
c43544_g1	2.66667	12.7833	--
c43548_g1	34.7667	149.26	--
c43643_g1	9.48	33.75	--
c43674_g2	31.7267	113.363	H+-transporting ATPase
c43682_g1	2.71667	17.8433	solute carrier family 15 (peptide/histidine transporter), member 3/4
c43695_g1	0.03	2.91667	--
c43711_g2	0.0766667	0.893333	--
c43719_g1	26.03	7.70333	adenine phosphoribosyltransferase
c43735_g1	5.29667	54.78	--
c43778_g1	8.97667	32.51	--
c43800_g1	0.666667	4.51667	--
c43818_g3	27.8167	85.2567	EREBP-like factor
c43867_g5	3.23333	12.4733	heat shock transcription factor, other eukaryote
c43877_g1	0.44	3.94667	--
c43882_g1	13.1133	57.9133	L-iditol 2-dehydrogenase
c43911_g2	0.52	12.8533	--
c43916_g1	13.8967	59.41	--
c43927_g1	4.96667	16.8233	--
c43962_g1	82.9633	24.2633	--
c43967_g2	0	3.83667	--
c43967_g3	0.06	8.36	--
c43971_g1	5.66333	26.03	--
c43972_g1	0.413333	2.32333	palmitoyl-protein thioesterase
c44022_g1	0.483333	16.05	--
c44027_g3	381.863	110.163	--
c44065_g1	1.38333	21.9133	6-phosphofructokinase 1
c44079_g2	5.05333	18.4767	--
c44093_g5	0	7.33	--
c44093_g7	0.07	2.47	--
c44145_g1	13.15	0.643333	--
c44165_g3	2.59	0.406667	--
c44171_g2	3.09	0.32	--
c44181_g2	16.6433	113.28	solute carrier family 31 (copper transporter), member 1
c44204_g1	7.41667	2.27667	--
c44215_g1	10.9733	59.9467	--
c44224_g1	10.25	1.78667	--
c44245_g1	0.05	3.69	--
c44248_g1	1.38667	26.6433	--
c44253_g1	7.82333	29.8533	--
c44277_g1	2.14	11.0233	--
c44316_g4	24.7067	4.31333	--
c44410_g2	21.09	5.24333	actin, other eukaryote
c44417_g1	9.9	1.06	--
c44433_g1	1.57	17.99	isoflavone 2'-hydroxylase
c44478_g1	2.78	0.68	leucoanthocyanidin reductase
c44484_g2	5.52	42.1467	--
c44489_g2	2.69333	73.0667	--
c44503_g2	1.76667	7.99333	--
c44511_g1	1.87667	12.8833	--
c44511_g2	2.90667	20	somatic embryogenesis receptor kinase 1
c44517_g1	13.1667	43.99	--
c44524_g1	10.5433	1.46	--
c44566_g1	6.37	1.27333	--
c44569_g2	13.0267	0.686667	--
c44572_g1	1688.81	64.2533	--
c44576_g1	0.04	1.91	--
c44587_g2	12.1033	68.4833	--
c44600_g2	2.17333	21.97	cytokinin dehydrogenase
c44605_g1	0.463333	2.16	--
c44645_g1	6.38667	0.593333	--
c44647_g1	4.73667	0.496667	--
c44648_g2	9.56	43.4033	--
c44652_g1	4.78333	1.44333	--
c44654_g2	78.9167	21.8233	--
c44689_g1	5.36333	0.96	indole-3-pyruvate monooxygenase
c44709_g1	8.28	31.84	CCR4-NOT transcription complex subunit 7/8
c44721_g1	5.63667	1.06	lactoylglutathione lyase
c44730_g1	0.953333	12.67	--
c44775_g1	0.4	9.50667	--
c44780_g2	9.87	36.0733	shikimate O-hydroxycinnamoyltransferase
c44782_g3	37.5933	3.83	--
c44794_g1	6.85333	30.54	--
c44815_g1	0.986667	3.48333	--
c44829_g2	7.09	32.55	--
c44849_g1	1.93667	5.75	--
c44855_g1	1.06667	13.64	--
c44892_g1	3.47667	16.5933	--
c44892_g2	2.93333	15.12	--
c44947_g4	0.02	24.1567	--
c45000_g1	0.536667	8.47333	--
c45002_g1	4.80333	17.01	calcium-binding protein CML
c45005_g3	9.73667	52.08	--
c45005_g4	0.476667	5.13333	isoflavone 2'-hydroxylase
c45028_g1	396.42	1926.42	catalase
c45036_g1	0.913333	12.1	--
c45048_g1	39.0467	12.64	--
c45049_g2	0.0833333	1.04667	--
c45051_g1	4.09667	13.1667	--
c45052_g1	0.83	11.2767	pectinesterase
c45071_g2	0.966667	20.2067	--
c45110_g1	0	0.59	fatty acid omega-hydroxylase
c45145_g1	4.36	23.1767	--
c45161_g1	2.77333	12.3233	transcription factor TGA
c45191_g4	4.76667	0	--
c45207_g1	0.566667	4.21333	--
c45223_g2	2.72333	9.07333	interleukin-1 receptor-associated kinase 4
c45229_g1	1.16	19.29	--
c45245_g1	16.2633	54.5533	--
c45251_g2	0.363333	5.83	--
c45289_g1	13.03	38.6667	--
c45298_g2	3.32667	16.91	--
c45347_g1	1.25	5.65	serine carboxypeptidase-like clade I
c45347_g2	4.60667	66.4633	serine carboxypeptidase-like clade I
c45416_g1	0.88	3.92333	--
c45420_g2	3.50667	0.32	Ran GTPase-activating protein 1
c45449_g1	126.15	38.7367	--
c45461_g4	0.37	3.75667	--
c45477_g1	1.77333	14.74	--
c45485_g5	6.57	0.46	--
c45490_g1	2.91	20.6267	--
c45490_g2	1.09667	5.70333	--
c45521_g1	12.1233	3.25333	tocopherol O-methyltransferase
c45550_g2	871.307	185.13	--
c45554_g1	1.52333	0.456667	--
c45588_g1	1.34667	22.4633	--
c45588_g2	0.743333	8.49667	--
c45590_g1	0.506667	3.49	--
c45602_g1	1.79	18.1833	--
c45614_g1	1.88333	8.85667	branched-chain amino acid aminotransferase
c45638_g1	5.61333	79.38	--
c45641_g1	9.01	1.35	S-(hydroxymethyl)glutathione dehydrogenase / alcohol dehydrogenase
c45657_g1	0.116667	13.6767	mitogen-activated protein kinase kinase kinase 1, plant
c45690_g1	1.77333	7.36	--
c45690_g4	1.63	7.28333	--
c45719_g1	0.513333	4.79	--
c45754_g3	29.0533	7.34	auxin-responsive protein IAA
c45771_g1	1.82333	7.49667	--
c45773_g1	0.606667	0	9-cis-epoxycarotenoid dioxygenase
c45786_g3	11.1767	57.6633	auxin-responsive protein IAA
c45788_g4	0.743333	4.26	--
c45792_g1	53.78	5.38	chalcone synthase
c45806_g2	51.7067	194.497	calcium-binding protein CML
c45844_g2	17.9533	1.26333	--
c45910_g4	2.17	34.9767	--
c45934_g1	3.16667	0.0733333	--
c45988_g2	1.93333	6.89333	UDP-glucosyl transferase 73C
c45993_g2	0.263333	1.61667	--
c46084_g2	0.256667	1.48333	--
c46086_g1	6.16	1.77667	--
c46089_g2	0.29	2.11	--
c46111_g1	162.403	50.47	--
c46129_g1	2.62667	0.766667	--
c46154_g1	1.13	6.04667	--
c46158_g1	6.67667	1.81667	--
c46178_g2	2.21	8.07667	interleukin-1 receptor-associated kinase 4
c46247_g4	5.1	0	--
c46256_g3	26.5933	7.72	--
c46261_g3	0.906667	5.50333	--
c46277_g1	3.66667	15.6933	--
c46358_g2	0.713333	3.99667	--
c46358_g3	0.0366667	2.19333	--
c46389_g1	12.2	80.53	--
c46443_g1	9.93333	67.0267	--
c46445_g3	5.57	1.56	--
c46460_g1	2.38	75.0033	--
c46488_g1	0.293333	2.92667	--
c46568_g2	40.29	7.73667	--
c46568_g3	8.52	1.09	--
c46571_g1	0.71	5.56333	--
c46597_g1	2.88333	9.64	--
c46627_g2	9.72	26.9467	--
c46635_g1	1.88	7.14	--
c46650_g1	1.33333	5.6	--
c46759_g2	17.9633	2.89333	sulfate transporter 3
c46795_g3	1.18333	4.00333	--
c46799_g1	0.44	5.37333	--
c46818_g2	14.2367	0.806667	aquaporin PIP
c46839_g4	0.0766667	0.87	--
c46953_g2	33.2633	115.747	--
c46992_g1	1.99667	10.2667	chloride channel 7
c46994_g1	160.313	26.3867	--
c47018_g1	1.29667	7.05667	--
c47027_g1	6.78333	20.55	--
c47029_g3	10.9633	60.4633	--
c47056_g1	6.22	27.1667	F-box and leucine-rich repeat protein 1 (S-phase kinase-associated protein 2)
c47057_g1	6.34333	1.11667	--
c47064_g3	238.327	74.9233	histone H3
c47069_g2	6.35333	1.13667	--
c47074_g1	19.8467	184.943	gibberellin receptor GID1
c47106_g2	4.05667	24.56	--
c47108_g1	0.213333	1.08333	--
c47119_g1	9.99333	34.0333	--
c47155_g2	7.99333	28.2167	--
c47156_g3	2.99333	16.3733	--
c47188_g1	12.1333	36.7867	--
c47194_g2	19.38	70.0333	--
c47200_g1	16.42	5.35333	auxin efflux carrier family
c47208_g2	4.46333	22.1433	--
c47213_g1	2.38	38.7067	--
c47223_g1	1.32333	5.14	--
c47272_g1	54.0233	10.0433	--
c47299_g1	0.473333	2.48667	--
c47320_g1	1.25333	33.7433	--
c47334_g1	11.7867	2.3	--
c47355_g3	20.7767	60.8267	--
c47365_g2	0.543333	3.93667	--
c47382_g1	31.8067	102.087	--
c47450_g1	2.45333	71.26	--
c47530_g1	3.87667	28.35	--
c47551_g1	2.24333	0.556667	--
c47555_g1	235.82	82.0633	serine carboxypeptidase-like clade I
c47631_g1	1.74333	21.04	--
c47638_g1	0.35	27.2367	--
c47705_g1	5.26	28.3933	--
c47770_g1	0.53	10.38	--
c47827_g2	87.2367	10.6533	spermidine synthase
c47860_g4	24.4933	84.6733	--
c47860_g6	1.01	3.98667	--
c47883_g1	2.66667	10.89	--
c47883_g3	14.58	138.507	--
c47887_g1	0.603333	6.38	serine carboxypeptidase-like clade I
c47901_g2	0.126667	0.943333	H+-transporting ATPase
c47901_g3	0.956667	4.81333	H+-transporting ATPase
c47952_g1	0.333333	1.82	--
c48002_g2	0.39	6.00667	E3 ubiquitin-protein ligase RGLG
c48003_g1	3.35667	11.0333	--
c48008_g1	0.37	2.85333	--
c48028_g1	7.28667	3.27	--
c48037_g1	31.6967	5.32	--
c48043_g1	3.62333	1.18667	--
c48060_g2	10.6467	117.947	--
c48064_g1	27.6633	152.047	--
c48074_g1	6.14333	22.79	--
c48110_g2	1.00667	6.61333	--
c48165_g1	8.59333	26.9033	--
c48179_g2	1.02667	10.6167	protein scribble
c48186_g1	0.0866667	1.93333	L-ascorbate oxidase
c48210_g3	2.64333	29.4167	--
c48217_g1	5.59	35.27	--
c48242_g1	0.516667	1.95667	--
c48272_g1	9.34	88.6867	MFS transporter, SP family, solute carrier family 2 (facilitated glucose transporter), member 8
c48272_g2	4.11	34.1433	--
c48281_g1	6.67667	34.5833	--
c48329_g1	5.73667	16.8867	--
c48335_g2	11.41	80.1467	--
c48335_g3	25.67	86.2967	--
c48341_g2	6	28.47	dynein light chain LC8-type
c48352_g1	18.0267	161.443	--
c48352_g3	0.05	1.17667	--
c48361_g8	2.6	0.41	--
c48363_g1	13	1.6	1-deoxy-D-xylulose-5-phosphate synthase
c48363_g2	15.35	1.89667	1-deoxy-D-xylulose-5-phosphate synthase
c48407_g1	1.08667	7.21333	--
c48408_g1	0.893333	6.89667	brassinosteroid insensitive 1-associated receptor kinase 1
c48409_g1	4.53667	0	--
c48413_g1	4.56333	26.7333	--
c48417_g1	14.8633	2.41333	--
c48426_g1	3.12333	18.86	--
c48434_g1	1.06333	3.67667	--
c48436_g2	4.47	17.5833	--
c48454_g1	9.77667	0.653333	IAA-amino acid hydrolase
c48454_g4	0.0833333	0.913333	phosphoglycerate kinase
c48472_g1	307.147	92.6733	--
c48472_g2	59.17	17.2167	--
c48484_g1	1.53	0.29	bromodomain and PHD finger-containing protein 3
c48505_g2	0.623333	13.83	--
c48509_g1	3.88	14.2767	--
c48509_g2	3.05333	12.7533	--
c48526_g2	13.5567	2.17667	--
c48534_g3	0.236667	6.81667	calcium-binding protein CML
c48547_g1	6.56	25.5233	--
c48587_g2	3.05333	20.8233	--
c48587_g4	2.05	19.4433	--
c48599_g1	1.05667	9.77667	--
c48623_g1	31.2833	138.407	aldehyde dehydrogenase (NAD+)
c48668_g2	18.4133	99.5267	--
c48677_g2	0.1	2.25667	--
c48683_g1	68.3733	7.28333	--
c48683_g2	8.08333	0.07	--
c48712_g1	0.373333	4.04667	--
c48712_g3	0.473333	5.96	--
c48723_g1	14.32	2.94333	--
c48739_g4	21.7667	0.91	--
c48747_g1	1.3	6.23333	--
c48749_g1	13.1033	57.9567	--
c48750_g1	4.05667	30.5633	--
c48750_g2	3.44667	19.6	--
c48755_g2	0.57	22.7	protein phosphatase 2C
c48775_g1	3.47	0.95	--
c48780_g1	3.29667	12.0967	--
c48879_g1	16.5967	87.9	--
c48908_g1	0.293333	5.93	--
c48924_g3	0.193333	5.79667	--
c48940_g1	0.386667	23.9933	--
c49011_g1	0	10.82	--
c49020_g1	3.21	10.55	--
c49023_g4	4.07333	36.2933	--
c49064_g1	6.48	31.8133	--
c49075_g1	8.71	1.60667	--
c49081_g1	0.596667	7.07667	beta-glucosidase
c49151_g2	2	7.32333	--
c49246_g1	11.1233	32.5567	splicing factor, arginine/serine-rich 7
c49289_g1	3.41	0	--
c49302_g1	0.5	10.7833	--
c49309_g2	15.0333	3.30667	--
c49315_g3	1.72	58.05	--
c49324_g2	39.2167	7.92	--
c49355_g1	5.34	51.2167	nitrate reductase (NAD(P)H)
c49527_g2	2.54667	24.9867	--
c49532_g2	3.99667	0.373333	(+)-abscisic acid 8'-hydroxylase
c49571_g4	8.28667	0	--
c49592_g2	5.27667	21.79	--
c49606_g1	55.68	19.74	bifunctional dihydroflavonol 4-reductase/flavanone 4-reductase
c49611_g2	5.83667	27.17	--
c49629_g2	2.71	9.71	--
c49641_g3	0	4.67667	--
c49696_g1	1.42333	31.75	--
c49696_g3	0.14	5.00667	--
c49699_g1	25.1967	5.71667	--
c49770_g2	3.75	194.377	chitinase
c49794_g2	4.31	18.9	--
c49808_g3	349.487	112.297	large subunit ribosomal protein LP1
c49819_g2	24.09	123.423	--
c49835_g2	1.43	13.05	--
c49837_g2	3.63667	12.4	--
c49937_g1	20.5067	2.74	--
c49941_g3	0.543333	7.13	--
c49947_g1	7.88	0.33	--
c49954_g1	1.23667	9.26333	--
c50002_g1	5.37	48.5733	mitochondrial chaperone BCS1
c50051_g3	0.7	8.32	--
c50055_g1	0.443333	10.03	--
c50056_g2	3.87667	33.2233	--
c50076_g1	0.946667	19.15	--
c50079_g1	26.5733	7.29	--
c50104_g1	0.09	5.01333	--
c50104_g2	0.0633333	4.21333	--
c50125_g1	0.476667	2.03667	--
c50145_g1	6.83333	50.2733	--
c50145_g5	6.13	60.5	--
c50164_g3	1.20667	6.22667	--
c50189_g4	1.99333	7.91	--
c50289_g1	1.40333	5.16667	--
c50290_g1	15.3	48.9833	cytokinin dehydrogenase
c50302_g2	2.72	10.46	--
c50341_g2	2.89	9.62333	--
c50358_g3	54.3	255.753	--
c50369_g1	1.1	4.00667	--
c50380_g1	16.74	87.9833	--
c50380_g2	7.17667	33.96	--
c50405_g1	20.8467	138.367	--
c50458_g1	3.69667	12.8733	--
c50485_g1	2.29	35.98	MFS transporter, PHS family, inorganic phosphate transporter
c50485_g4	3.01333	40.2633	MFS transporter, PHS family, inorganic phosphate transporter
c50503_g4	22.2867	5.37667	--
c50509_g1	5.06	1.17	pyruvate kinase
c50524_g2	60.54	11.1433	--
c50530_g2	0.01	1.92	heat shock transcription factor, other eukaryote
c50562_g2	1.82	0.253333	--
c50613_g1	2.8	14.8467	--
c50633_g2	6.8	0.65	--
c50683_g1	12.3867	36.64	--
c50752_g2	3.4	0.466667	--
c50752_g3	30.76	10.0533	--
c50756_g2	65.3333	11.5933	--
c50758_g1	1.76	12.0367	--
c50776_g1	29.77	110.757	--
c50798_g1	9.77333	91.4933	--
c50821_g3	7.56667	24.55	H+-transporting ATPase
c50821_g4	1.61667	10.9267	H+-transporting ATPase
c50833_g1	11.56	67.7467	--
c50850_g4	0	20.7	--
c50860_g6	0.153333	4.06333	--
c50884_g2	1.27667	8.33	splicing factor 3A subunit 3
c50888_g2	9.67	2.77667	--
c50893_g1	0	18.6567	--
c50893_g2	4.00333	56.7233	--
c50924_g2	0.143333	3.63333	--
c50928_g1	21.2867	89.8533	--
c50942_g2	4.09	0.0266667	--
c50942_g4	6.82667	0.0866667	--
c50978_g1	15.67	48.7467	--
c50978_g5	9.24667	31.9133	--
c50990_g1	0.503333	4.36667	--
c50990_g2	0.3	2.90667	--
c51067_g1	1.21333	12.51	--
c51071_g1	20.6333	6.77333	--
c51091_g1	0.256667	2.29333	--
c51094_g1	5.65667	31.79	--
c51138_g1	0	3.17333	--
c51186_g2	5.18667	27.8767	--
c51196_g1	0.566667	7.92	--
c51250_g2	0.34	2.32667	--
c51251_g2	1.23333	4.76	--
c51288_g2	1.46	9.79	--
c51303_g1	3.32	20.9967	beta-glucosidase
c51318_g1	5.74	19.8833	--
c51380_g1	7.43333	23.8933	--
c51406_g2	1.02333	4.35333	--
c51409_g1	0.806667	13.4567	trehalose 6-phosphate synthase/phosphatase
c51409_g2	2.46667	13.8033	trehalose 6-phosphate synthase/phosphatase
c51449_g1	5.27	9.92333	solute carrier family 15 (peptide/histidine transporter), member 3/4
c51449_g2	0.0166667	0.66	--
c51463_g1	7.69333	2.54333	--
c51467_g6	0.09	5.79667	--
c51508_g1	0.34	5.64	--
c51538_g1	89.9633	0	--
c51601_g1	1.86667	12.8067	--
c51605_g1	0.526667	19.9833	--
c51611_g2	10.7467	25.9033	--
c51617_g3	0.87	5.59667	--
c51630_g2	502.987	162.847	auxin response factor
c51657_g2	2.29667	0.686667	CLIP-associating protein 1/2
c51753_g2	0.493333	9.21	--
c51753_g4	0.82	10.2567	--
c51779_g3	19.0267	48.0533	3,4-dihydroxy 2-butanone 4-phosphate synthase / GTP cyclohydrolase II
c51847_g1	1.62667	11.05	--
c51863_g1	13.57	44.89	--
c51912_g1	1.58667	41.6433	--
c51932_g1	28.2067	134.227	--
c51932_g2	6.6	33.2333	--
c51973_g1	0	3.21	--
c51998_g6	2.05	6.98333	--
c52061_g2	0.556667	4.42	--
c52068_g2	0.206667	6.09667	--
c52114_g3	0.993333	8.75	--
c52132_g2	3.61667	16.2133	choline dehydrogenase
c52177_g1	8.18	34.1733	--
c52188_g2	15.1267	60.4467	RING-H2 zinc finger protein RHA1
c52201_g1	3.8	15.28	--
c52218_g1	3.77333	14.5333	--
c52225_g2	1.74333	17.54	calcium-binding protein CML
c52261_g1	0.49	2.63	--
c52284_g1	5.84	18.7233	--
c52284_g2	1.13333	7.96667	--
c52299_g1	2.81333	19.64	--
c52299_g2	1.96	9.43667	--
c52310_g3	11.5667	21.49	--
c52310_g4	0.293333	9.91333	--
c52343_g2	1.34	13.81	disease resistance protein RPS2
c52426_g1	0.473333	3.04	--
c52426_g2	0.803333	8.66667	--
c52444_g1	14.31	33.3967	--
c52477_g1	11.52	70.4067	mlo protein
c52511_g2	0.38	29.1767	--
c52515_g3	38.5733	116.097	--
c52534_g2	12.0167	13.3967	--
c52553_g1	0.13	8.56	mitogen-activated protein kinase kinase 4/5, plant
c52564_g1	7.62333	27.9767	cryptochrome 2
c52576_g3	3.03333	0.153333	--
c52589_g2	30.7767	6.53333	--
c52589_g5	14.57	1.52333	--
c52589_g6	26.3233	12.0033	--
c52632_g1	0.65	7.25667	--
c52647_g1	4.28667	1.14	--
c52669_g2	94.5933	26.85	MFS transporter, SP family, solute carrier family 2 (facilitated glucose transporter), member 8
c52694_g1	25.4733	11.83	--
c52701_g1	2.14	10.9233	--
c52717_g2	57.4467	17.9467	--
c52723_g2	8.39	1.11333	--
c52731_g1	4886.41	0.406667	--
c52811_g1	5.54667	18.5567	--
c52864_g3	0.11	9.91	--
c52895_g1	2.84667	10.32	--
c52898_g1	0.713333	11.8733	--
c52900_g1	4.93667	16.77	3-hydroxybutyryl-CoA dehydrogenase
c52900_g2	2.01667	0.193333	--
c5292_g1	2.5	15.2167	--
c52938_g1	5.91667	36.41	--
c52955_g1	16.0367	65.1533	--
c52986_g3	1.48	8.32333	--
c52988_g1	0.576667	5.48333	--
c52999_g2	1.75	0.196667	--
c53006_g1	2.66667	0.543333	--
c53047_g2	24.4667	90.2033	--
c5307_g1	0.32	6.01	--
c53145_g1	3.45333	0.716667	--
c53256_g1	0.0133333	1.31	--
c53281_g4	2.11	9.66	--
c53283_g2	2.71333	0.07	--
c53290_g1	2.13667	17.4	--
c53309_g5	0	76.48	--
c53311_g1	7.52333	1.62333	--
c53321_g4	0.09	13.4967	--
c53343_g1	6.70333	1.30667	--
c53353_g1	0.433333	9.81667	--
c53383_g1	3.19	37.5867	--
c53407_g2	1.57667	10.04	--
c53415_g2	1.3	6.51333	--
c53429_g3	0.98	9.78	--
c53449_g1	1.59333	14.4267	--
c53457_g1	1.79667	10.9667	--
c53470_g2	8.48333	16.4033	--
c53471_g4	1.57667	7.67667	--
c53477_g2	1.67	0	--
c53479_g2	4.99333	21.11	--
c53499_g4	1.46333	7.68667	--
c53502_g2	2.72333	11.9467	--
c53520_g2	0	2.12	--
c53536_g1	3.19667	14.36	--
c53538_g2	10.35	2.17	myb proto-oncogene protein, plant
c53550_g1	1.03333	5.64	--
c53550_g3	1.64667	12.7	--
c53554_g2	2.99	15.3733	--
c53722_g1	0.06	0.853333	--
c54884_g1	0	1.67667	--
c56643_g1	88.2333	14.5467	--
c58773_g1	0.123333	0.606667	pyruvate, orthophosphate dikinase
c59164_g1	0	1.01667	--
c61155_g1	2.39	0	small subunit ribosomal protein S5
c64114_g1	0.203333	1.46	fructose-bisphosphate aldolase, class I
c64858_g1	0	5.20333	--
c65384_g1	0	59.2467	--
c65398_g1	0.77	14.01	--
c67281_g1	2.82	0	--
c68432_g1	0	5.09333	--
c6878_g1	0	2.76	--
c69046_g1	0.07	0.48	cell division protease FtsH
c69280_g1	0.0633333	0.626667	F-type H+-transporting ATPase subunit beta
c69624_g1	0	2.89667	--
c71991_g1	0.07	3.18333	--
c7386_g1	0	1.28333	--
c7421_g1	76.3333	0	--
c7421_g2	132.403	0	--
c74318_g1	1.67333	0.186667	--
c74545_g1	0	2.13333	--
c75045_g1	0	1.53333	--
c79031_g1	0.06	0.606667	geranylgeranyl reductase
c79235_g1	1.80667	0.106667	--
c79318_g1	0.476667	0.03	auxin response factor
c79370_g1	0	2.50667	--
c8019_g1	14.26	270.157	--
c8982_g1	1.79667	18.8267	--
c9203_g1	0.173333	1.59333	--
c9854_g1	0.126667	1.45	MFS transporter, NNP family, nitrate/nitrite transporter
