# Supplementary material for: Transcriptome analysis of the genes regulating phytohormone and cellular patterning in Lagerstroemia plant architecture
Source: Sci Rep. 2018 Oct 11;8:15162. doi: 10.1038/s41598-018-33506-8 (PMC6181930; doi:10.1038/s41598-018-33506-8)
Supplement: Supplementary file 4 — Supplementary Table S12 [file 41598_2018_33506_MOESM4_ESM.xlsx]

## Sheet: Sheet1
Supplementary Table S12
DEGs related to phytohormone pathways
Family	Function prediction	Nt ID	Gene_id	log2.Fold_change(FB_CPvsFB_GP)	padj
Auxin Biosynthesis and homeostasis
YUCCA	indole-3-pyruvate monooxygenase	XM_007011976.1	c44689_g1	-2.6776	0.0058439
GH3	auxin responsive GH3 gene family	XM_007143783.1	c43299_g1	4.1982	1.689e-10
ILR1	IAA-amino acid hydrolase	XM_002284467.2	c43479_g1	-2.2623	0.00042251
	IAA-amino acid hydrolase	--	c48454_g1	-3.9073	0.0020506
Auxin Signal Transduction
AUX/IAA	auxin-responsive protein IAA	NM_001249845.2	c45786_g3	2.2477	0.0020196
	auxin-responsive protein IAA	XM_009340733.1	c45754_g3	-2.0562	0.0036225
ARF	auxin response factor	--	c51630_g2	-1.5578	0.047275
	auxin response factor	XM_006573254.1	c79318_g1	-4.054	0.010558
SAUR	SAUR family protein	--	c18728_g1	3.4814	2.4409e-05
	SAUR family protein	--	c32768_g1	Inf	5.062e-05
	SAUR family protein	--	c37028_g3	6.0514	0.013491
	SAUR family protein	--	c42480_g1	-2.0588	0.02385
	SAUR family protein	--	c31498_g1	2.0803	0.040589
	SAUR family protein	--	c37028_g2	2.085	0.024696
	SAUR family protein	--	c25674_g1	-3.1304	0.00047625
Auxin Transport
PIN	auxin efflux carrier family	KF155513.1	c33756_g1	-2.6296	3.7419e-05
	auxin efflux carrier family	XM_006490709.1	c33103_g1	-2.6739	7.0275e-05
	auxin efflux carrier family	XM_007199214.1	c47200_g1	-1.7739	0.018986
Gibberellin Signal Transduction
GID1	gibberellin receptor GID1	NM_001294353.1	c47074_g1	3.1416	0.0061376
	gibberellin receptor GID1	AB377174.1	c32272_g1	3.7949	0.041938
	gibberellin receptor GID1	--	c37068_g1	2.9377	2.2019e-06
DELLA	DELLA protein	--	c41126_g3	-1.8038	0.035941
Cytokinin Activation and Degradation
LOG	Cytokinin riboside 5'-monophosphate phosphoribohydrolase LOG7	AB794042.1	c40515_g1	3.1903	0.0004486
	Cytokinin riboside 5'-monophosphate phosphoribohydrolase LOG1	XM_006647483.1	c38343_g1	2.1251	0.0065466
	Cytokinin riboside 5'-monophosphate phosphoribohydrolase LOG1	XM_008366711.1	c41624_g1	2.951	0.020349
CKX	cytokinin dehydrogenase	XM_002323238.1	c44600_g2	3.2897	4.2615e-08
	cytokinin dehydrogenase	HQ840426.1	c50290_g1	2.125	0.027754
Cytokinin Signal Transduction
AHK	arabidopsis histidine kinase 2/3/4	--	c40482_g1	2.1232	0.0043942
Abscisic Acid Catabolism
CYP707A	Abscisic acid 8'-hydroxylase 3	XM_003607927.1	c49532_g2	-3.4581	0.042622
Abscisic Acid Signaling
PP2C	protein phosphatase 2C	--	c48755_g2	5.3028	0.00013382
ABF	ABA responsive element binding factor	--	c37750_g1	2.1505	0.036486
Brassinosteroid Signaling
BRI1	Protein BRASSINOSTEROID INSENSITIVE 1	--	c51753_g4	3.5548	1.3812e-06
BAK1	BRASSINOSTEROID INSENSITIVE 1-associated receptor kinase 1	--	c48408_g1	2.9158	6.7489e-06
	BRASSINOSTEROID INSENSITIVE 1-associated receptor kinase 1	--	c31013_g1	2.6601	0.02642
BKI1	BRI1 kinase inhibitor 1-like	--	c45298_g2	2.1651	0.0016989
CYCD3	Cyclin-D3-1	--	c37709_g1	-1.796	0.033244
Ethylene Biosynthesis
ACO	1-aminocyclopropane-1-carboxylate oxidase	AB499127.1	c43548_g1	2.0541	0.0017784
Ethylene Signaling
EIN3	ethylene-insensitive protein 3	XM_009147343.1	c25705_g1	3.262	0.0062784
Jasmonic Acid Biosynthesis
DAD1	phospholipase A1	--	c35103_g2	-7.0674	2.5294e-08
CYP	Cytochrome P450 94C1	XM_002446921.1	c48683_g2	-6.8532	6.9808e-16
Jasmonic Acid Signaling
JAZ	jasmonate ZIM domain-containing protein	--	c39304_g1	-1.7278	0.01411
Salicylic Acid Signaling
TGA	transcription factor TGA	XM_002513806.1	c45161_g1	2.1882	0.0013527
DEGs related to cell division and cell elongation
Family	Function prediction	Nt ID	Gene_id	log2.Fold_change(FB_CPvsFB_GP)	padj
Cell Division
CYCD	Cyclin-D3-1	--	c37709_g1	-1.796	0.033244
	Cyclin-D5-1	--	c47057_g1	-2.5754	0.00020782
	Putative cyclin-D6-1	--	c43140_g1	-1.8003	0.017942
TCP	Transcription factor TCP12	--	c39720_g1	2.8465	0.00015674
	transcription factor TCP14-like	XM_003520023.2	c47334_g1	-2.373	0.00048909
STM	Homeobox protein SHOOT MERISTEMLESS	XM_006301711.1	c45485_g5	-3.9593	0.00037492
Cell Elongation
expansin	Expansin-A1 OS=Oryza sativa subsp. japonica GN=EXPA1 PE=2 SV=2	--	c39031_g1	-1.8285	0.035605
	Expansin-like A1 OS=Arabidopsis thaliana GN=EXLA1 PE=2 SV=1	--	c37427_g1	1.551	0.044379
	Expansin-A3 OS=Arabidopsis thaliana GN=EXPA3 PE=2 SV=1	CT831965.1	c39917_g2	1.8692	0.0097061
	Expansin-A12 OS=Arabidopsis thaliana GN=EXPA12 PE=2 SV=1	--	c10325_g1	6.0036	0.00058876
	Expansin-A12 OS=Arabidopsis thaliana GN=EXPA12 PE=2 SV=1	--	c71991_g1	5.4238	0.032257
XTH	xyloglucan:xyloglucosyl transferase	XM_003609961.1	c42400_g1	2.4385	7.0275e-05
PME	pectinesterase	XM_009386136.1	c45052_g1	3.6995	0.014552
MIOX	inositol oxygenase	XM_002283083.2	c41645_g1	-3.1983	0.00053864
Ribosome Biogenesis
	Chaperone protein ClpB	--	c50752_g3	-1.7133	0.021379
	BEL1-like homeodomain protein 1	XM_006373760.1	c50928_g1	1.7385	0.015987
	Thermospermine synthase ACAULIS5	XM_004303426.1	c39141_g1	-1.6451	0.023037
	Probable tocopherol O-methyltransferase, chloroplastic	XM_007131419.1	c45521_g1	-2.0824	0.019838
	Probable inositol transporter 2	XM_008227290.1	c43185_g1	3.8034	2.1273e-10
	NAC transcription factor NAM-B2	XM_004957999.1	c41521_g4	3.5713	0.019976
	30S ribosomal protein S5, chloroplastic	--	c32373_g1	-3.958	0.00030568
	Histidine kinase 4	--	c40482_g1	2.1232	0.0043942
	Cytochrome P450 734A1	--	c48074_g1	1.8392	0.0088659
	60S acidic ribosomal protein P1	--	c49808_g3	-1.5675	0.03504
RPP29	Ribonuclease P protein subunit p29	--	c36612_g1	#NAME?	0.026818
